# Supplementary material for: Construction, complete sequence, and annotation of a BAC contig covering the silkworm chorion locus
Source: Sci Data. 2015 Nov 10;2:150062. doi: 10.1038/sdata.2015.62 (PMC4640134; doi:10.1038/sdata.2015.62)
Supplement: Supplementary file 2 [file sdata201562-isa1.zip]

Archive with 3 entries (3 files):
- i_Investigation.txt
- s_study_Mita.txt
- a_assay_Mita.txt
