# Supplementary material for: Construction, complete sequence, and annotation of a BAC contig covering the silkworm chorion locus
Source: Sci Data. 2015 Nov 10;2:150062. doi: 10.1038/sdata.2015.62 (PMC4640134; doi:10.1038/sdata.2015.62)
Supplement: Supplementary file 2 [file sdata201562-isa1.zip › s_study_Mita.txt]

Source Name	Characteristics[organism]	Term Source REF	Term Accession Number	Characteristics[development stage]	Term Source REF	Term Accession Number	Comment[development stage]	Characteristics[organism part]	Term Source REF	Term Accession Number	Protocol REF	Sample Name	Characteristics[organism part]	Term Source REF	Term Accession Number	Comment [Data Repository]	Comment [Data Record Accession]	Comment [Data Record URI]
bmov	Bombyx mori	NCBITAXON	7091	pupa	UBERON	UBERON:0003143	pupa day 4	ovary	UBERON	UBERON:0000992	EST analysis of follicular cell and ovary cDNA libraries	FY000001	ovary	UBERON	UBERON:0000992	DNA DataBank of Japan	FY000001	http://getentry.ddbj.nig.ac.jp/getentry/na/FY000001
bmov	Bombyx mori	NCBITAXON	7091	pupa	UBERON	UBERON:0003143	pupa day 4	ovary	UBERON	UBERON:0000992	EST analysis of follicular cell and ovary cDNA libraries	FY000002	ovary	UBERON	UBERON:0000992	DNA DataBank of Japan	FY000002	http://getentry.ddbj.nig.ac.jp/getentry/na/FY000002
bmov	Bombyx mori	NCBITAXON	7091	pupa	UBERON	UBERON:0003143	pupa day 4	ovary	UBERON	UBERON:0000992	EST analysis of follicular cell and ovary cDNA libraries	FY000003	ovary	UBERON	UBERON:0000992	DNA DataBank of Japan	FY000003	http://getentry.ddbj.nig.ac.jp/getentry/na/FY000003
bmov	Bombyx mori	NCBITAXON	7091	pupa	UBERON	UBERON:0003143	pupa day 4	ovary	UBERON	UBERON:0000992	EST analysis of follicular cell and ovary cDNA libraries	FY000004	ovary	UBERON	UBERON:0000992	DNA DataBank of Japan	FY000004	http://getentry.ddbj.nig.ac.jp/getentry/na/FY000004
bmov	Bombyx mori	NCBITAXON	7091	pupa	UBERON	UBERON:0003143	pupa day 4	ovary	UBERON	UBERON:0000992	EST analysis of follicular cell and ovary cDNA libraries	FY000005	ovary	UBERON	UBERON:0000992	DNA DataBank of Japan	FY000005	http://getentry.ddbj.nig.ac.jp/getentry/na/FY000005
bmov	Bombyx mori	NCBITAXON	7091	pupa	UBERON	UBERON:0003143	pupa day 4	ovary	UBERON	UBERON:0000992	EST analysis of follicular cell and ovary cDNA libraries	FY000006	ovary	UBERON	UBERON:0000992	DNA DataBank of Japan	FY000006	http://getentry.ddbj.nig.ac.jp/getentry/na/FY000006
bmov	Bombyx mori	NCBITAXON	7091	pupa	UBERON	UBERON:0003143	pupa day 4	ovary	UBERON	UBERON:0000992	EST analysis of follicular cell and ovary cDNA libraries	FY000007	ovary	UBERON	UBERON:0000992	DNA DataBank of Japan	FY000007	http://getentry.ddbj.nig.ac.jp/getentry/na/FY000007
bmov	Bombyx mori	NCBITAXON	7091	pupa	UBERON	UBERON:0003143	pupa day 4	ovary	UBERON	UBERON:0000992	EST analysis of follicular cell and ovary cDNA libraries	FY000008	ovary	UBERON	UBERON:0000992	DNA DataBank of Japan	FY000008	http://getentry.ddbj.nig.ac.jp/getentry/na/FY000008
bmov	Bombyx mori	NCBITAXON	7091	pupa	UBERON	UBERON:0003143	pupa day 4	ovary	UBERON	UBERON:0000992	EST analysis of follicular cell and ovary cDNA libraries	FY000009	ovary	UBERON	UBERON:0000992	DNA DataBank of Japan	FY000009	http://getentry.ddbj.nig.ac.jp/getentry/na/FY000009
bmov	Bombyx mori	NCBITAXON	7091	pupa	UBERON	UBERON:0003143	pupa day 4	ovary	UBERON	UBERON:0000992	EST analysis of follicular cell and ovary cDNA libraries	FY000010	ovary	UBERON	UBERON:0000992	DNA DataBank of Japan	FY000010	http://getentry.ddbj.nig.ac.jp/getentry/na/FY000010
bmov	Bombyx mori	NCBITAXON	7091	pupa	UBERON	UBERON:0003143	pupa day 4	ovary	UBERON	UBERON:0000992	EST analysis of follicular cell and ovary cDNA libraries	FY000011	ovary	UBERON	UBERON:0000992	DNA DataBank of Japan	FY000011	http://getentry.ddbj.nig.ac.jp/getentry/na/FY000011
bmov	Bombyx mori	NCBITAXON	7091	pupa	UBERON	UBERON:0003143	pupa day 4	ovary	UBERON	UBERON:0000992	EST analysis of follicular cell and ovary cDNA libraries	FY000012	ovary	UBERON	UBERON:0000992	DNA DataBank of Japan	FY000012	http://getentry.ddbj.nig.ac.jp/getentry/na/FY000012
bmov	Bombyx mori	NCBITAXON	7091	pupa	UBERON	UBERON:0003143	pupa day 4	ovary	UBERON	UBERON:0000992	EST analysis of follicular cell and ovary cDNA libraries	FY000013	ovary	UBERON	UBERON:0000992	DNA DataBank of Japan	FY000013	http://getentry.ddbj.nig.ac.jp/getentry/na/FY000013
bmov	Bombyx mori	NCBITAXON	7091	pupa	UBERON	UBERON:0003143	pupa day 4	ovary	UBERON	UBERON:0000992	EST analysis of follicular cell and ovary cDNA libraries	FY000014	ovary	UBERON	UBERON:0000992	DNA DataBank of Japan	FY000014	http://getentry.ddbj.nig.ac.jp/getentry/na/FY000014
bmov	Bombyx mori	NCBITAXON	7091	pupa	UBERON	UBERON:0003143	pupa day 4	ovary	UBERON	UBERON:0000992	EST analysis of follicular cell and ovary cDNA libraries	FY000015	ovary	UBERON	UBERON:0000992	DNA DataBank of Japan	FY000015	http://getentry.ddbj.nig.ac.jp/getentry/na/FY000015
bmov	Bombyx mori	NCBITAXON	7091	pupa	UBERON	UBERON:0003143	pupa day 4	ovary	UBERON	UBERON:0000992	EST analysis of follicular cell and ovary cDNA libraries	FY000016	ovary	UBERON	UBERON:0000992	DNA DataBank of Japan	FY000016	http://getentry.ddbj.nig.ac.jp/getentry/na/FY000016
bmov	Bombyx mori	NCBITAXON	7091	pupa	UBERON	UBERON:0003143	pupa day 4	ovary	UBERON	UBERON:0000992	EST analysis of follicular cell and ovary cDNA libraries	FY000017	ovary	UBERON	UBERON:0000992	DNA DataBank of Japan	FY000017	http://getentry.ddbj.nig.ac.jp/getentry/na/FY000017
bmov	Bombyx mori	NCBITAXON	7091	pupa	UBERON	UBERON:0003143	pupa day 4	ovary	UBERON	UBERON:0000992	EST analysis of follicular cell and ovary cDNA libraries	FY000018	ovary	UBERON	UBERON:0000992	DNA DataBank of Japan	FY000018	http://getentry.ddbj.nig.ac.jp/getentry/na/FY000018
bmov	Bombyx mori	NCBITAXON	7091	pupa	UBERON	UBERON:0003143	pupa day 4	ovary	UBERON	UBERON:0000992	EST analysis of follicular cell and ovary cDNA libraries	FY000019	ovary	UBERON	UBERON:0000992	DNA DataBank of Japan	FY000019	http://getentry.ddbj.nig.ac.jp/getentry/na/FY000019
bmov	Bombyx mori	NCBITAXON	7091	pupa	UBERON	UBERON:0003143	pupa day 4	ovary	UBERON	UBERON:0000992	EST analysis of follicular cell and ovary cDNA libraries	FY000020	ovary	UBERON	UBERON:0000992	DNA DataBank of Japan	FY000020	http://getentry.ddbj.nig.ac.jp/getentry/na/FY000020
bmov	Bombyx mori	NCBITAXON	7091	pupa	UBERON	UBERON:0003143	pupa day 4	ovary	UBERON	UBERON:0000992	EST analysis of follicular cell and ovary cDNA libraries	FY000021	ovary	UBERON	UBERON:0000992	DNA DataBank of Japan	FY000021	http://getentry.ddbj.nig.ac.jp/getentry/na/FY000021
bmov	Bombyx mori	NCBITAXON	7091	pupa	UBERON	UBERON:0003143	pupa day 4	ovary	UBERON	UBERON:0000992	EST analysis of follicular cell and ovary cDNA libraries	FY000022	ovary	UBERON	UBERON:0000992	DNA DataBank of Japan	FY000022	http://getentry.ddbj.nig.ac.jp/getentry/na/FY000022
bmov	Bombyx mori	NCBITAXON	7091	pupa	UBERON	UBERON:0003143	pupa day 4	ovary	UBERON	UBERON:0000992	EST analysis of follicular cell and ovary cDNA libraries	FY000023	ovary	UBERON	UBERON:0000992	DNA DataBank of Japan	FY000023	http://getentry.ddbj.nig.ac.jp/getentry/na/FY000023
bmov	Bombyx mori	NCBITAXON	7091	pupa	UBERON	UBERON:0003143	pupa day 4	ovary	UBERON	UBERON:0000992	EST analysis of follicular cell and ovary cDNA libraries	FY000024	ovary	UBERON	UBERON:0000992	DNA DataBank of Japan	FY000024	http://getentry.ddbj.nig.ac.jp/getentry/na/FY000024
bmov	Bombyx mori	NCBITAXON	7091	pupa	UBERON	UBERON:0003143	pupa day 4	ovary	UBERON	UBERON:0000992	EST analysis of follicular cell and ovary cDNA libraries	FY000025	ovary	UBERON	UBERON:0000992	DNA DataBank of Japan	FY000025	http://getentry.ddbj.nig.ac.jp/getentry/na/FY000025
bmov	Bombyx mori	NCBITAXON	7091	pupa	UBERON	UBERON:0003143	pupa day 4	ovary	UBERON	UBERON:0000992	EST analysis of follicular cell and ovary cDNA libraries	FY000026	ovary	UBERON	UBERON:0000992	DNA DataBank of Japan	FY000026	http://getentry.ddbj.nig.ac.jp/getentry/na/FY000026
bmov	Bombyx mori	NCBITAXON	7091	pupa	UBERON	UBERON:0003143	pupa day 4	ovary	UBERON	UBERON:0000992	EST analysis of follicular cell and ovary cDNA libraries	FY000027	ovary	UBERON	UBERON:0000992	DNA DataBank of Japan	FY000027	http://getentry.ddbj.nig.ac.jp/getentry/na/FY000027
bmov	Bombyx mori	NCBITAXON	7091	pupa	UBERON	UBERON:0003143	pupa day 4	ovary	UBERON	UBERON:0000992	EST analysis of follicular cell and ovary cDNA libraries	FY000028	ovary	UBERON	UBERON:0000992	DNA DataBank of Japan	FY000028	http://getentry.ddbj.nig.ac.jp/getentry/na/FY000028
bmov	Bombyx mori	NCBITAXON	7091	pupa	UBERON	UBERON:0003143	pupa day 4	ovary	UBERON	UBERON:0000992	EST analysis of follicular cell and ovary cDNA libraries	FY000029	ovary	UBERON	UBERON:0000992	DNA DataBank of Japan	FY000029	http://getentry.ddbj.nig.ac.jp/getentry/na/FY000029
bmov	Bombyx mori	NCBITAXON	7091	pupa	UBERON	UBERON:0003143	pupa day 4	ovary	UBERON	UBERON:0000992	EST analysis of follicular cell and ovary cDNA libraries	FY000030	ovary	UBERON	UBERON:0000992	DNA DataBank of Japan	FY000030	http://getentry.ddbj.nig.ac.jp/getentry/na/FY000030
bmov	Bombyx mori	NCBITAXON	7091	pupa	UBERON	UBERON:0003143	pupa day 4	ovary	UBERON	UBERON:0000992	EST analysis of follicular cell and ovary cDNA libraries	FY000031	ovary	UBERON	UBERON:0000992	DNA DataBank of Japan	FY000031	http://getentry.ddbj.nig.ac.jp/getentry/na/FY000031
bmov	Bombyx mori	NCBITAXON	7091	pupa	UBERON	UBERON:0003143	pupa day 4	ovary	UBERON	UBERON:0000992	EST analysis of follicular cell and ovary cDNA libraries	FY000032	ovary	UBERON	UBERON:0000992	DNA DataBank of Japan	FY000032	http://getentry.ddbj.nig.ac.jp/getentry/na/FY000032
bmov	Bombyx mori	NCBITAXON	7091	pupa	UBERON	UBERON:0003143	pupa day 4	ovary	UBERON	UBERON:0000992	EST analysis of follicular cell and ovary cDNA libraries	FY000033	ovary	UBERON	UBERON:0000992	DNA DataBank of Japan	FY000033	http://getentry.ddbj.nig.ac.jp/getentry/na/FY000033
bmov	Bombyx mori	NCBITAXON	7091	pupa	UBERON	UBERON:0003143	pupa day 4	ovary	UBERON	UBERON:0000992	EST analysis of follicular cell and ovary cDNA libraries	FY000034	ovary	UBERON	UBERON:0000992	DNA DataBank of Japan	FY000034	http://getentry.ddbj.nig.ac.jp/getentry/na/FY000034
bmov	Bombyx mori	NCBITAXON	7091	pupa	UBERON	UBERON:0003143	pupa day 4	ovary	UBERON	UBERON:0000992	EST analysis of follicular cell and ovary cDNA libraries	FY000035	ovary	UBERON	UBERON:0000992	DNA DataBank of Japan	FY000035	http://getentry.ddbj.nig.ac.jp/getentry/na/FY000035
bmov	Bombyx mori	NCBITAXON	7091	pupa	UBERON	UBERON:0003143	pupa day 4	ovary	UBERON	UBERON:0000992	EST analysis of follicular cell and ovary cDNA libraries	FY000036	ovary	UBERON	UBERON:0000992	DNA DataBank of Japan	FY000036	http://getentry.ddbj.nig.ac.jp/getentry/na/FY000036
bmov	Bombyx mori	NCBITAXON	7091	pupa	UBERON	UBERON:0003143	pupa day 4	ovary	UBERON	UBERON:0000992	EST analysis of follicular cell and ovary cDNA libraries	FY000037	ovary	UBERON	UBERON:0000992	DNA DataBank of Japan	FY000037	http://getentry.ddbj.nig.ac.jp/getentry/na/FY000037
bmov	Bombyx mori	NCBITAXON	7091	pupa	UBERON	UBERON:0003143	pupa day 4	ovary	UBERON	UBERON:0000992	EST analysis of follicular cell and ovary cDNA libraries	FY000038	ovary	UBERON	UBERON:0000992	DNA DataBank of Japan	FY000038	http://getentry.ddbj.nig.ac.jp/getentry/na/FY000038
bmov	Bombyx mori	NCBITAXON	7091	pupa	UBERON	UBERON:0003143	pupa day 4	ovary	UBERON	UBERON:0000992	EST analysis of follicular cell and ovary cDNA libraries	FY000039	ovary	UBERON	UBERON:0000992	DNA DataBank of Japan	FY000039	http://getentry.ddbj.nig.ac.jp/getentry/na/FY000039
bmov	Bombyx mori	NCBITAXON	7091	pupa	UBERON	UBERON:0003143	pupa day 4	ovary	UBERON	UBERON:0000992	EST analysis of follicular cell and ovary cDNA libraries	FY000040	ovary	UBERON	UBERON:0000992	DNA DataBank of Japan	FY000040	http://getentry.ddbj.nig.ac.jp/getentry/na/FY000040
bmov	Bombyx mori	NCBITAXON	7091	pupa	UBERON	UBERON:0003143	pupa day 4	ovary	UBERON	UBERON:0000992	EST analysis of follicular cell and ovary cDNA libraries	FY000041	ovary	UBERON	UBERON:0000992	DNA DataBank of Japan	FY000041	http://getentry.ddbj.nig.ac.jp/getentry/na/FY000041
bmov	Bombyx mori	NCBITAXON	7091	pupa	UBERON	UBERON:0003143	pupa day 4	ovary	UBERON	UBERON:0000992	EST analysis of follicular cell and ovary cDNA libraries	FY000042	ovary	UBERON	UBERON:0000992	DNA DataBank of Japan	FY000042	http://getentry.ddbj.nig.ac.jp/getentry/na/FY000042
bmov	Bombyx mori	NCBITAXON	7091	pupa	UBERON	UBERON:0003143	pupa day 4	ovary	UBERON	UBERON:0000992	EST analysis of follicular cell and ovary cDNA libraries	FY000043	ovary	UBERON	UBERON:0000992	DNA DataBank of Japan	FY000043	http://getentry.ddbj.nig.ac.jp/getentry/na/FY000043
bmov	Bombyx mori	NCBITAXON	7091	pupa	UBERON	UBERON:0003143	pupa day 4	ovary	UBERON	UBERON:0000992	EST analysis of follicular cell and ovary cDNA libraries	FY000044	ovary	UBERON	UBERON:0000992	DNA DataBank of Japan	FY000044	http://getentry.ddbj.nig.ac.jp/getentry/na/FY000044
bmov	Bombyx mori	NCBITAXON	7091	pupa	UBERON	UBERON:0003143	pupa day 4	ovary	UBERON	UBERON:0000992	EST analysis of follicular cell and ovary cDNA libraries	FY000045	ovary	UBERON	UBERON:0000992	DNA DataBank of Japan	FY000045	http://getentry.ddbj.nig.ac.jp/getentry/na/FY000045
bmov	Bombyx mori	NCBITAXON	7091	pupa	UBERON	UBERON:0003143	pupa day 4	ovary	UBERON	UBERON:0000992	EST analysis of follicular cell and ovary cDNA libraries	FY000046	ovary	UBERON	UBERON:0000992	DNA DataBank of Japan	FY000046	http://getentry.ddbj.nig.ac.jp/getentry/na/FY000046
bmov	Bombyx mori	NCBITAXON	7091	pupa	UBERON	UBERON:0003143	pupa day 4	ovary	UBERON	UBERON:0000992	EST analysis of follicular cell and ovary cDNA libraries	FY000047	ovary	UBERON	UBERON:0000992	DNA DataBank of Japan	FY000047	http://getentry.ddbj.nig.ac.jp/getentry/na/FY000047
bmov	Bombyx mori	NCBITAXON	7091	pupa	UBERON	UBERON:0003143	pupa day 4	ovary	UBERON	UBERON:0000992	EST analysis of follicular cell and ovary cDNA libraries	FY000048	ovary	UBERON	UBERON:0000992	DNA DataBank of Japan	FY000048	http://getentry.ddbj.nig.ac.jp/getentry/na/FY000048
bmov	Bombyx mori	NCBITAXON	7091	pupa	UBERON	UBERON:0003143	pupa day 4	ovary	UBERON	UBERON:0000992	EST analysis of follicular cell and ovary cDNA libraries	FY000049	ovary	UBERON	UBERON:0000992	DNA DataBank of Japan	FY000049	http://getentry.ddbj.nig.ac.jp/getentry/na/FY000049
bmov	Bombyx mori	NCBITAXON	7091	pupa	UBERON	UBERON:0003143	pupa day 4	ovary	UBERON	UBERON:0000992	EST analysis of follicular cell and ovary cDNA libraries	FY000050	ovary	UBERON	UBERON:0000992	DNA DataBank of Japan	FY000050	http://getentry.ddbj.nig.ac.jp/getentry/na/FY000050
bmov	Bombyx mori	NCBITAXON	7091	pupa	UBERON	UBERON:0003143	pupa day 4	ovary	UBERON	UBERON:0000992	EST analysis of follicular cell and ovary cDNA libraries	FY000051	ovary	UBERON	UBERON:0000992	DNA DataBank of Japan	FY000051	http://getentry.ddbj.nig.ac.jp/getentry/na/FY000051
bmov	Bombyx mori	NCBITAXON	7091	pupa	UBERON	UBERON:0003143	pupa day 4	ovary	UBERON	UBERON:0000992	EST analysis of follicular cell and ovary cDNA libraries	FY000052	ovary	UBERON	UBERON:0000992	DNA DataBank of Japan	FY000052	http://getentry.ddbj.nig.ac.jp/getentry/na/FY000052
bmov	Bombyx mori	NCBITAXON	7091	pupa	UBERON	UBERON:0003143	pupa day 4	ovary	UBERON	UBERON:0000992	EST analysis of follicular cell and ovary cDNA libraries	FY000053	ovary	UBERON	UBERON:0000992	DNA DataBank of Japan	FY000053	http://getentry.ddbj.nig.ac.jp/getentry/na/FY000053
bmov	Bombyx mori	NCBITAXON	7091	pupa	UBERON	UBERON:0003143	pupa day 4	ovary	UBERON	UBERON:0000992	EST analysis of follicular cell and ovary cDNA libraries	FY000054	ovary	UBERON	UBERON:0000992	DNA DataBank of Japan	FY000054	http://getentry.ddbj.nig.ac.jp/getentry/na/FY000054
bmov	Bombyx mori	NCBITAXON	7091	pupa	UBERON	UBERON:0003143	pupa day 4	ovary	UBERON	UBERON:0000992	EST analysis of follicular cell and ovary cDNA libraries	FY000055	ovary	UBERON	UBERON:0000992	DNA DataBank of Japan	FY000055	http://getentry.ddbj.nig.ac.jp/getentry/na/FY000055
bmov	Bombyx mori	NCBITAXON	7091	pupa	UBERON	UBERON:0003143	pupa day 4	ovary	UBERON	UBERON:0000992	EST analysis of follicular cell and ovary cDNA libraries	FY000056	ovary	UBERON	UBERON:0000992	DNA DataBank of Japan	FY000056	http://getentry.ddbj.nig.ac.jp/getentry/na/FY000056
bmov	Bombyx mori	NCBITAXON	7091	pupa	UBERON	UBERON:0003143	pupa day 4	ovary	UBERON	UBERON:0000992	EST analysis of follicular cell and ovary cDNA libraries	FY000057	ovary	UBERON	UBERON:0000992	DNA DataBank of Japan	FY000057	http://getentry.ddbj.nig.ac.jp/getentry/na/FY000057
bmov	Bombyx mori	NCBITAXON	7091	pupa	UBERON	UBERON:0003143	pupa day 4	ovary	UBERON	UBERON:0000992	EST analysis of follicular cell and ovary cDNA libraries	FY000058	ovary	UBERON	UBERON:0000992	DNA DataBank of Japan	FY000058	http://getentry.ddbj.nig.ac.jp/getentry/na/FY000058
bmov	Bombyx mori	NCBITAXON	7091	pupa	UBERON	UBERON:0003143	pupa day 4	ovary	UBERON	UBERON:0000992	EST analysis of follicular cell and ovary cDNA libraries	FY000059	ovary	UBERON	UBERON:0000992	DNA DataBank of Japan	FY000059	http://getentry.ddbj.nig.ac.jp/getentry/na/FY000059
bmov	Bombyx mori	NCBITAXON	7091	pupa	UBERON	UBERON:0003143	pupa day 4	ovary	UBERON	UBERON:0000992	EST analysis of follicular cell and ovary cDNA libraries	FY000060	ovary	UBERON	UBERON:0000992	DNA DataBank of Japan	FY000060	http://getentry.ddbj.nig.ac.jp/getentry/na/FY000060
bmov	Bombyx mori	NCBITAXON	7091	pupa	UBERON	UBERON:0003143	pupa day 4	ovary	UBERON	UBERON:0000992	EST analysis of follicular cell and ovary cDNA libraries	FY000061	ovary	UBERON	UBERON:0000992	DNA DataBank of Japan	FY000061	http://getentry.ddbj.nig.ac.jp/getentry/na/FY000061
bmov	Bombyx mori	NCBITAXON	7091	pupa	UBERON	UBERON:0003143	pupa day 4	ovary	UBERON	UBERON:0000992	EST analysis of follicular cell and ovary cDNA libraries	FY000062	ovary	UBERON	UBERON:0000992	DNA DataBank of Japan	FY000062	http://getentry.ddbj.nig.ac.jp/getentry/na/FY000062
bmov	Bombyx mori	NCBITAXON	7091	pupa	UBERON	UBERON:0003143	pupa day 4	ovary	UBERON	UBERON:0000992	EST analysis of follicular cell and ovary cDNA libraries	FY000063	ovary	UBERON	UBERON:0000992	DNA DataBank of Japan	FY000063	http://getentry.ddbj.nig.ac.jp/getentry/na/FY000063
bmov	Bombyx mori	NCBITAXON	7091	pupa	UBERON	UBERON:0003143	pupa day 4	ovary	UBERON	UBERON:0000992	EST analysis of follicular cell and ovary cDNA libraries	FY000064	ovary	UBERON	UBERON:0000992	DNA DataBank of Japan	FY000064	http://getentry.ddbj.nig.ac.jp/getentry/na/FY000064
bmov	Bombyx mori	NCBITAXON	7091	pupa	UBERON	UBERON:0003143	pupa day 4	ovary	UBERON	UBERON:0000992	EST analysis of follicular cell and ovary cDNA libraries	FY000065	ovary	UBERON	UBERON:0000992	DNA DataBank of Japan	FY000065	http://getentry.ddbj.nig.ac.jp/getentry/na/FY000065
bmov	Bombyx mori	NCBITAXON	7091	pupa	UBERON	UBERON:0003143	pupa day 4	ovary	UBERON	UBERON:0000992	EST analysis of follicular cell and ovary cDNA libraries	FY000066	ovary	UBERON	UBERON:0000992	DNA DataBank of Japan	FY000066	http://getentry.ddbj.nig.ac.jp/getentry/na/FY000066
bmov	Bombyx mori	NCBITAXON	7091	pupa	UBERON	UBERON:0003143	pupa day 4	ovary	UBERON	UBERON:0000992	EST analysis of follicular cell and ovary cDNA libraries	FY000067	ovary	UBERON	UBERON:0000992	DNA DataBank of Japan	FY000067	http://getentry.ddbj.nig.ac.jp/getentry/na/FY000067
bmov	Bombyx mori	NCBITAXON	7091	pupa	UBERON	UBERON:0003143	pupa day 4	ovary	UBERON	UBERON:0000992	EST analysis of follicular cell and ovary cDNA libraries	FY000068	ovary	UBERON	UBERON:0000992	DNA DataBank of Japan	FY000068	http://getentry.ddbj.nig.ac.jp/getentry/na/FY000068
bmov	Bombyx mori	NCBITAXON	7091	pupa	UBERON	UBERON:0003143	pupa day 4	ovary	UBERON	UBERON:0000992	EST analysis of follicular cell and ovary cDNA libraries	FY000069	ovary	UBERON	UBERON:0000992	DNA DataBank of Japan	FY000069	http://getentry.ddbj.nig.ac.jp/getentry/na/FY000069
bmov	Bombyx mori	NCBITAXON	7091	pupa	UBERON	UBERON:0003143	pupa day 4	ovary	UBERON	UBERON:0000992	EST analysis of follicular cell and ovary cDNA libraries	FY000070	ovary	UBERON	UBERON:0000992	DNA DataBank of Japan	FY000070	http://getentry.ddbj.nig.ac.jp/getentry/na/FY000070
bmov	Bombyx mori	NCBITAXON	7091	pupa	UBERON	UBERON:0003143	pupa day 4	ovary	UBERON	UBERON:0000992	EST analysis of follicular cell and ovary cDNA libraries	FY000071	ovary	UBERON	UBERON:0000992	DNA DataBank of Japan	FY000071	http://getentry.ddbj.nig.ac.jp/getentry/na/FY000071
bmov	Bombyx mori	NCBITAXON	7091	pupa	UBERON	UBERON:0003143	pupa day 4	ovary	UBERON	UBERON:0000992	EST analysis of follicular cell and ovary cDNA libraries	FY000072	ovary	UBERON	UBERON:0000992	DNA DataBank of Japan	FY000072	http://getentry.ddbj.nig.ac.jp/getentry/na/FY000072
bmov	Bombyx mori	NCBITAXON	7091	pupa	UBERON	UBERON:0003143	pupa day 4	ovary	UBERON	UBERON:0000992	EST analysis of follicular cell and ovary cDNA libraries	FY000073	ovary	UBERON	UBERON:0000992	DNA DataBank of Japan	FY000073	http://getentry.ddbj.nig.ac.jp/getentry/na/FY000073
bmov	Bombyx mori	NCBITAXON	7091	pupa	UBERON	UBERON:0003143	pupa day 4	ovary	UBERON	UBERON:0000992	EST analysis of follicular cell and ovary cDNA libraries	FY000074	ovary	UBERON	UBERON:0000992	DNA DataBank of Japan	FY000074	http://getentry.ddbj.nig.ac.jp/getentry/na/FY000074
bmov	Bombyx mori	NCBITAXON	7091	pupa	UBERON	UBERON:0003143	pupa day 4	ovary	UBERON	UBERON:0000992	EST analysis of follicular cell and ovary cDNA libraries	FY000075	ovary	UBERON	UBERON:0000992	DNA DataBank of Japan	FY000075	http://getentry.ddbj.nig.ac.jp/getentry/na/FY000075
bmov	Bombyx mori	NCBITAXON	7091	pupa	UBERON	UBERON:0003143	pupa day 4	ovary	UBERON	UBERON:0000992	EST analysis of follicular cell and ovary cDNA libraries	FY000076	ovary	UBERON	UBERON:0000992	DNA DataBank of Japan	FY000076	http://getentry.ddbj.nig.ac.jp/getentry/na/FY000076
bmov	Bombyx mori	NCBITAXON	7091	pupa	UBERON	UBERON:0003143	pupa day 4	ovary	UBERON	UBERON:0000992	EST analysis of follicular cell and ovary cDNA libraries	FY000077	ovary	UBERON	UBERON:0000992	DNA DataBank of Japan	FY000077	http://getentry.ddbj.nig.ac.jp/getentry/na/FY000077
bmov	Bombyx mori	NCBITAXON	7091	pupa	UBERON	UBERON:0003143	pupa day 4	ovary	UBERON	UBERON:0000992	EST analysis of follicular cell and ovary cDNA libraries	FY000078	ovary	UBERON	UBERON:0000992	DNA DataBank of Japan	FY000078	http://getentry.ddbj.nig.ac.jp/getentry/na/FY000078
bmov	Bombyx mori	NCBITAXON	7091	pupa	UBERON	UBERON:0003143	pupa day 4	ovary	UBERON	UBERON:0000992	EST analysis of follicular cell and ovary cDNA libraries	FY000079	ovary	UBERON	UBERON:0000992	DNA DataBank of Japan	FY000079	http://getentry.ddbj.nig.ac.jp/getentry/na/FY000079
bmov	Bombyx mori	NCBITAXON	7091	pupa	UBERON	UBERON:0003143	pupa day 4	ovary	UBERON	UBERON:0000992	EST analysis of follicular cell and ovary cDNA libraries	FY000080	ovary	UBERON	UBERON:0000992	DNA DataBank of Japan	FY000080	http://getentry.ddbj.nig.ac.jp/getentry/na/FY000080
bmov	Bombyx mori	NCBITAXON	7091	pupa	UBERON	UBERON:0003143	pupa day 4	ovary	UBERON	UBERON:0000992	EST analysis of follicular cell and ovary cDNA libraries	FY000081	ovary	UBERON	UBERON:0000992	DNA DataBank of Japan	FY000081	http://getentry.ddbj.nig.ac.jp/getentry/na/FY000081
bmov	Bombyx mori	NCBITAXON	7091	pupa	UBERON	UBERON:0003143	pupa day 4	ovary	UBERON	UBERON:0000992	EST analysis of follicular cell and ovary cDNA libraries	FY000082	ovary	UBERON	UBERON:0000992	DNA DataBank of Japan	FY000082	http://getentry.ddbj.nig.ac.jp/getentry/na/FY000082
bmov	Bombyx mori	NCBITAXON	7091	pupa	UBERON	UBERON:0003143	pupa day 4	ovary	UBERON	UBERON:0000992	EST analysis of follicular cell and ovary cDNA libraries	FY000083	ovary	UBERON	UBERON:0000992	DNA DataBank of Japan	FY000083	http://getentry.ddbj.nig.ac.jp/getentry/na/FY000083
bmov	Bombyx mori	NCBITAXON	7091	pupa	UBERON	UBERON:0003143	pupa day 4	ovary	UBERON	UBERON:0000992	EST analysis of follicular cell and ovary cDNA libraries	FY000084	ovary	UBERON	UBERON:0000992	DNA DataBank of Japan	FY000084	http://getentry.ddbj.nig.ac.jp/getentry/na/FY000084
bmov	Bombyx mori	NCBITAXON	7091	pupa	UBERON	UBERON:0003143	pupa day 4	ovary	UBERON	UBERON:0000992	EST analysis of follicular cell and ovary cDNA libraries	FY000085	ovary	UBERON	UBERON:0000992	DNA DataBank of Japan	FY000085	http://getentry.ddbj.nig.ac.jp/getentry/na/FY000085
bmov	Bombyx mori	NCBITAXON	7091	pupa	UBERON	UBERON:0003143	pupa day 4	ovary	UBERON	UBERON:0000992	EST analysis of follicular cell and ovary cDNA libraries	FY000086	ovary	UBERON	UBERON:0000992	DNA DataBank of Japan	FY000086	http://getentry.ddbj.nig.ac.jp/getentry/na/FY000086
bmov	Bombyx mori	NCBITAXON	7091	pupa	UBERON	UBERON:0003143	pupa day 4	ovary	UBERON	UBERON:0000992	EST analysis of follicular cell and ovary cDNA libraries	FY000087	ovary	UBERON	UBERON:0000992	DNA DataBank of Japan	FY000087	http://getentry.ddbj.nig.ac.jp/getentry/na/FY000087
bmov	Bombyx mori	NCBITAXON	7091	pupa	UBERON	UBERON:0003143	pupa day 4	ovary	UBERON	UBERON:0000992	EST analysis of follicular cell and ovary cDNA libraries	FY000088	ovary	UBERON	UBERON:0000992	DNA DataBank of Japan	FY000088	http://getentry.ddbj.nig.ac.jp/getentry/na/FY000088
bmov	Bombyx mori	NCBITAXON	7091	pupa	UBERON	UBERON:0003143	pupa day 4	ovary	UBERON	UBERON:0000992	EST analysis of follicular cell and ovary cDNA libraries	FY000089	ovary	UBERON	UBERON:0000992	DNA DataBank of Japan	FY000089	http://getentry.ddbj.nig.ac.jp/getentry/na/FY000089
bmov	Bombyx mori	NCBITAXON	7091	pupa	UBERON	UBERON:0003143	pupa day 4	ovary	UBERON	UBERON:0000992	EST analysis of follicular cell and ovary cDNA libraries	FY000090	ovary	UBERON	UBERON:0000992	DNA DataBank of Japan	FY000090	http://getentry.ddbj.nig.ac.jp/getentry/na/FY000090
bmov	Bombyx mori	NCBITAXON	7091	pupa	UBERON	UBERON:0003143	pupa day 4	ovary	UBERON	UBERON:0000992	EST analysis of follicular cell and ovary cDNA libraries	FY000091	ovary	UBERON	UBERON:0000992	DNA DataBank of Japan	FY000091	http://getentry.ddbj.nig.ac.jp/getentry/na/FY000091
bmov	Bombyx mori	NCBITAXON	7091	pupa	UBERON	UBERON:0003143	pupa day 4	ovary	UBERON	UBERON:0000992	EST analysis of follicular cell and ovary cDNA libraries	FY000092	ovary	UBERON	UBERON:0000992	DNA DataBank of Japan	FY000092	http://getentry.ddbj.nig.ac.jp/getentry/na/FY000092
bmov	Bombyx mori	NCBITAXON	7091	pupa	UBERON	UBERON:0003143	pupa day 4	ovary	UBERON	UBERON:0000992	EST analysis of follicular cell and ovary cDNA libraries	FY000093	ovary	UBERON	UBERON:0000992	DNA DataBank of Japan	FY000093	http://getentry.ddbj.nig.ac.jp/getentry/na/FY000093
bmov	Bombyx mori	NCBITAXON	7091	pupa	UBERON	UBERON:0003143	pupa day 4	ovary	UBERON	UBERON:0000992	EST analysis of follicular cell and ovary cDNA libraries	FY000094	ovary	UBERON	UBERON:0000992	DNA DataBank of Japan	FY000094	http://getentry.ddbj.nig.ac.jp/getentry/na/FY000094
bmov	Bombyx mori	NCBITAXON	7091	pupa	UBERON	UBERON:0003143	pupa day 4	ovary	UBERON	UBERON:0000992	EST analysis of follicular cell and ovary cDNA libraries	FY000095	ovary	UBERON	UBERON:0000992	DNA DataBank of Japan	FY000095	http://getentry.ddbj.nig.ac.jp/getentry/na/FY000095
bmov	Bombyx mori	NCBITAXON	7091	pupa	UBERON	UBERON:0003143	pupa day 4	ovary	UBERON	UBERON:0000992	EST analysis of follicular cell and ovary cDNA libraries	FY000096	ovary	UBERON	UBERON:0000992	DNA DataBank of Japan	FY000096	http://getentry.ddbj.nig.ac.jp/getentry/na/FY000096
bmov	Bombyx mori	NCBITAXON	7091	pupa	UBERON	UBERON:0003143	pupa day 4	ovary	UBERON	UBERON:0000992	EST analysis of follicular cell and ovary cDNA libraries	FY000097	ovary	UBERON	UBERON:0000992	DNA DataBank of Japan	FY000097	http://getentry.ddbj.nig.ac.jp/getentry/na/FY000097
bmov	Bombyx mori	NCBITAXON	7091	pupa	UBERON	UBERON:0003143	pupa day 4	ovary	UBERON	UBERON:0000992	EST analysis of follicular cell and ovary cDNA libraries	FY000098	ovary	UBERON	UBERON:0000992	DNA DataBank of Japan	FY000098	http://getentry.ddbj.nig.ac.jp/getentry/na/FY000098
bmov	Bombyx mori	NCBITAXON	7091	pupa	UBERON	UBERON:0003143	pupa day 4	ovary	UBERON	UBERON:0000992	EST analysis of follicular cell and ovary cDNA libraries	FY000099	ovary	UBERON	UBERON:0000992	DNA DataBank of Japan	FY000099	http://getentry.ddbj.nig.ac.jp/getentry/na/FY000099
bmov	Bombyx mori	NCBITAXON	7091	pupa	UBERON	UBERON:0003143	pupa day 4	ovary	UBERON	UBERON:0000992	EST analysis of follicular cell and ovary cDNA libraries	FY000100	ovary	UBERON	UBERON:0000992	DNA DataBank of Japan	FY000100	http://getentry.ddbj.nig.ac.jp/getentry/na/FY000100
bmov	Bombyx mori	NCBITAXON	7091	pupa	UBERON	UBERON:0003143	pupa day 4	ovary	UBERON	UBERON:0000992	EST analysis of follicular cell and ovary cDNA libraries	FY000101	ovary	UBERON	UBERON:0000992	DNA DataBank of Japan	FY000101	http://getentry.ddbj.nig.ac.jp/getentry/na/FY000101
bmov	Bombyx mori	NCBITAXON	7091	pupa	UBERON	UBERON:0003143	pupa day 4	ovary	UBERON	UBERON:0000992	EST analysis of follicular cell and ovary cDNA libraries	FY000102	ovary	UBERON	UBERON:0000992	DNA DataBank of Japan	FY000102	http://getentry.ddbj.nig.ac.jp/getentry/na/FY000102
bmov	Bombyx mori	NCBITAXON	7091	pupa	UBERON	UBERON:0003143	pupa day 4	ovary	UBERON	UBERON:0000992	EST analysis of follicular cell and ovary cDNA libraries	FY000103	ovary	UBERON	UBERON:0000992	DNA DataBank of Japan	FY000103	http://getentry.ddbj.nig.ac.jp/getentry/na/FY000103
bmov	Bombyx mori	NCBITAXON	7091	pupa	UBERON	UBERON:0003143	pupa day 4	ovary	UBERON	UBERON:0000992	EST analysis of follicular cell and ovary cDNA libraries	FY000104	ovary	UBERON	UBERON:0000992	DNA DataBank of Japan	FY000104	http://getentry.ddbj.nig.ac.jp/getentry/na/FY000104
bmov	Bombyx mori	NCBITAXON	7091	pupa	UBERON	UBERON:0003143	pupa day 4	ovary	UBERON	UBERON:0000992	EST analysis of follicular cell and ovary cDNA libraries	FY000105	ovary	UBERON	UBERON:0000992	DNA DataBank of Japan	FY000105	http://getentry.ddbj.nig.ac.jp/getentry/na/FY000105
bmov	Bombyx mori	NCBITAXON	7091	pupa	UBERON	UBERON:0003143	pupa day 4	ovary	UBERON	UBERON:0000992	EST analysis of follicular cell and ovary cDNA libraries	FY000106	ovary	UBERON	UBERON:0000992	DNA DataBank of Japan	FY000106	http://getentry.ddbj.nig.ac.jp/getentry/na/FY000106
bmov	Bombyx mori	NCBITAXON	7091	pupa	UBERON	UBERON:0003143	pupa day 4	ovary	UBERON	UBERON:0000992	EST analysis of follicular cell and ovary cDNA libraries	FY000107	ovary	UBERON	UBERON:0000992	DNA DataBank of Japan	FY000107	http://getentry.ddbj.nig.ac.jp/getentry/na/FY000107
bmov	Bombyx mori	NCBITAXON	7091	pupa	UBERON	UBERON:0003143	pupa day 4	ovary	UBERON	UBERON:0000992	EST analysis of follicular cell and ovary cDNA libraries	FY000108	ovary	UBERON	UBERON:0000992	DNA DataBank of Japan	FY000108	http://getentry.ddbj.nig.ac.jp/getentry/na/FY000108
bmov	Bombyx mori	NCBITAXON	7091	pupa	UBERON	UBERON:0003143	pupa day 4	ovary	UBERON	UBERON:0000992	EST analysis of follicular cell and ovary cDNA libraries	FY000109	ovary	UBERON	UBERON:0000992	DNA DataBank of Japan	FY000109	http://getentry.ddbj.nig.ac.jp/getentry/na/FY000109
bmov	Bombyx mori	NCBITAXON	7091	pupa	UBERON	UBERON:0003143	pupa day 4	ovary	UBERON	UBERON:0000992	EST analysis of follicular cell and ovary cDNA libraries	FY000110	ovary	UBERON	UBERON:0000992	DNA DataBank of Japan	FY000110	http://getentry.ddbj.nig.ac.jp/getentry/na/FY000110
bmov	Bombyx mori	NCBITAXON	7091	pupa	UBERON	UBERON:0003143	pupa day 4	ovary	UBERON	UBERON:0000992	EST analysis of follicular cell and ovary cDNA libraries	FY000111	ovary	UBERON	UBERON:0000992	DNA DataBank of Japan	FY000111	http://getentry.ddbj.nig.ac.jp/getentry/na/FY000111
bmov	Bombyx mori	NCBITAXON	7091	pupa	UBERON	UBERON:0003143	pupa day 4	ovary	UBERON	UBERON:0000992	EST analysis of follicular cell and ovary cDNA libraries	FY000112	ovary	UBERON	UBERON:0000992	DNA DataBank of Japan	FY000112	http://getentry.ddbj.nig.ac.jp/getentry/na/FY000112
bmov	Bombyx mori	NCBITAXON	7091	pupa	UBERON	UBERON:0003143	pupa day 4	ovary	UBERON	UBERON:0000992	EST analysis of follicular cell and ovary cDNA libraries	FY000113	ovary	UBERON	UBERON:0000992	DNA DataBank of Japan	FY000113	http://getentry.ddbj.nig.ac.jp/getentry/na/FY000113
bmov	Bombyx mori	NCBITAXON	7091	pupa	UBERON	UBERON:0003143	pupa day 4	ovary	UBERON	UBERON:0000992	EST analysis of follicular cell and ovary cDNA libraries	FY000114	ovary	UBERON	UBERON:0000992	DNA DataBank of Japan	FY000114	http://getentry.ddbj.nig.ac.jp/getentry/na/FY000114
bmov	Bombyx mori	NCBITAXON	7091	pupa	UBERON	UBERON:0003143	pupa day 4	ovary	UBERON	UBERON:0000992	EST analysis of follicular cell and ovary cDNA libraries	FY000115	ovary	UBERON	UBERON:0000992	DNA DataBank of Japan	FY000115	http://getentry.ddbj.nig.ac.jp/getentry/na/FY000115
bmov	Bombyx mori	NCBITAXON	7091	pupa	UBERON	UBERON:0003143	pupa day 4	ovary	UBERON	UBERON:0000992	EST analysis of follicular cell and ovary cDNA libraries	FY000116	ovary	UBERON	UBERON:0000992	DNA DataBank of Japan	FY000116	http://getentry.ddbj.nig.ac.jp/getentry/na/FY000116
bmov	Bombyx mori	NCBITAXON	7091	pupa	UBERON	UBERON:0003143	pupa day 4	ovary	UBERON	UBERON:0000992	EST analysis of follicular cell and ovary cDNA libraries	FY000117	ovary	UBERON	UBERON:0000992	DNA DataBank of Japan	FY000117	http://getentry.ddbj.nig.ac.jp/getentry/na/FY000117
bmov	Bombyx mori	NCBITAXON	7091	pupa	UBERON	UBERON:0003143	pupa day 4	ovary	UBERON	UBERON:0000992	EST analysis of follicular cell and ovary cDNA libraries	FY000118	ovary	UBERON	UBERON:0000992	DNA DataBank of Japan	FY000118	http://getentry.ddbj.nig.ac.jp/getentry/na/FY000118
bmov	Bombyx mori	NCBITAXON	7091	pupa	UBERON	UBERON:0003143	pupa day 4	ovary	UBERON	UBERON:0000992	EST analysis of follicular cell and ovary cDNA libraries	FY000119	ovary	UBERON	UBERON:0000992	DNA DataBank of Japan	FY000119	http://getentry.ddbj.nig.ac.jp/getentry/na/FY000119
bmov	Bombyx mori	NCBITAXON	7091	pupa	UBERON	UBERON:0003143	pupa day 4	ovary	UBERON	UBERON:0000992	EST analysis of follicular cell and ovary cDNA libraries	FY000120	ovary	UBERON	UBERON:0000992	DNA DataBank of Japan	FY000120	http://getentry.ddbj.nig.ac.jp/getentry/na/FY000120
bmov	Bombyx mori	NCBITAXON	7091	pupa	UBERON	UBERON:0003143	pupa day 4	ovary	UBERON	UBERON:0000992	EST analysis of follicular cell and ovary cDNA libraries	FY000121	ovary	UBERON	UBERON:0000992	DNA DataBank of Japan	FY000121	http://getentry.ddbj.nig.ac.jp/getentry/na/FY000121
bmov	Bombyx mori	NCBITAXON	7091	pupa	UBERON	UBERON:0003143	pupa day 4	ovary	UBERON	UBERON:0000992	EST analysis of follicular cell and ovary cDNA libraries	FY000122	ovary	UBERON	UBERON:0000992	DNA DataBank of Japan	FY000122	http://getentry.ddbj.nig.ac.jp/getentry/na/FY000122
bmov	Bombyx mori	NCBITAXON	7091	pupa	UBERON	UBERON:0003143	pupa day 4	ovary	UBERON	UBERON:0000992	EST analysis of follicular cell and ovary cDNA libraries	FY000123	ovary	UBERON	UBERON:0000992	DNA DataBank of Japan	FY000123	http://getentry.ddbj.nig.ac.jp/getentry/na/FY000123
bmov	Bombyx mori	NCBITAXON	7091	pupa	UBERON	UBERON:0003143	pupa day 4	ovary	UBERON	UBERON:0000992	EST analysis of follicular cell and ovary cDNA libraries	FY000124	ovary	UBERON	UBERON:0000992	DNA DataBank of Japan	FY000124	http://getentry.ddbj.nig.ac.jp/getentry/na/FY000124
bmov	Bombyx mori	NCBITAXON	7091	pupa	UBERON	UBERON:0003143	pupa day 4	ovary	UBERON	UBERON:0000992	EST analysis of follicular cell and ovary cDNA libraries	FY000125	ovary	UBERON	UBERON:0000992	DNA DataBank of Japan	FY000125	http://getentry.ddbj.nig.ac.jp/getentry/na/FY000125
bmov	Bombyx mori	NCBITAXON	7091	pupa	UBERON	UBERON:0003143	pupa day 4	ovary	UBERON	UBERON:0000992	EST analysis of follicular cell and ovary cDNA libraries	FY000126	ovary	UBERON	UBERON:0000992	DNA DataBank of Japan	FY000126	http://getentry.ddbj.nig.ac.jp/getentry/na/FY000126
bmov	Bombyx mori	NCBITAXON	7091	pupa	UBERON	UBERON:0003143	pupa day 4	ovary	UBERON	UBERON:0000992	EST analysis of follicular cell and ovary cDNA libraries	FY000127	ovary	UBERON	UBERON:0000992	DNA DataBank of Japan	FY000127	http://getentry.ddbj.nig.ac.jp/getentry/na/FY000127
bmov	Bombyx mori	NCBITAXON	7091	pupa	UBERON	UBERON:0003143	pupa day 4	ovary	UBERON	UBERON:0000992	EST analysis of follicular cell and ovary cDNA libraries	FY000128	ovary	UBERON	UBERON:0000992	DNA DataBank of Japan	FY000128	http://getentry.ddbj.nig.ac.jp/getentry/na/FY000128
bmov	Bombyx mori	NCBITAXON	7091	pupa	UBERON	UBERON:0003143	pupa day 4	ovary	UBERON	UBERON:0000992	EST analysis of follicular cell and ovary cDNA libraries	FY000129	ovary	UBERON	UBERON:0000992	DNA DataBank of Japan	FY000129	http://getentry.ddbj.nig.ac.jp/getentry/na/FY000129
bmov	Bombyx mori	NCBITAXON	7091	pupa	UBERON	UBERON:0003143	pupa day 4	ovary	UBERON	UBERON:0000992	EST analysis of follicular cell and ovary cDNA libraries	FY000130	ovary	UBERON	UBERON:0000992	DNA DataBank of Japan	FY000130	http://getentry.ddbj.nig.ac.jp/getentry/na/FY000130
bmov	Bombyx mori	NCBITAXON	7091	pupa	UBERON	UBERON:0003143	pupa day 4	ovary	UBERON	UBERON:0000992	EST analysis of follicular cell and ovary cDNA libraries	FY000131	ovary	UBERON	UBERON:0000992	DNA DataBank of Japan	FY000131	http://getentry.ddbj.nig.ac.jp/getentry/na/FY000131
bmov	Bombyx mori	NCBITAXON	7091	pupa	UBERON	UBERON:0003143	pupa day 4	ovary	UBERON	UBERON:0000992	EST analysis of follicular cell and ovary cDNA libraries	FY000132	ovary	UBERON	UBERON:0000992	DNA DataBank of Japan	FY000132	http://getentry.ddbj.nig.ac.jp/getentry/na/FY000132
bmov	Bombyx mori	NCBITAXON	7091	pupa	UBERON	UBERON:0003143	pupa day 4	ovary	UBERON	UBERON:0000992	EST analysis of follicular cell and ovary cDNA libraries	FY000133	ovary	UBERON	UBERON:0000992	DNA DataBank of Japan	FY000133	http://getentry.ddbj.nig.ac.jp/getentry/na/FY000133
bmov	Bombyx mori	NCBITAXON	7091	pupa	UBERON	UBERON:0003143	pupa day 4	ovary	UBERON	UBERON:0000992	EST analysis of follicular cell and ovary cDNA libraries	FY000134	ovary	UBERON	UBERON:0000992	DNA DataBank of Japan	FY000134	http://getentry.ddbj.nig.ac.jp/getentry/na/FY000134
bmov	Bombyx mori	NCBITAXON	7091	pupa	UBERON	UBERON:0003143	pupa day 4	ovary	UBERON	UBERON:0000992	EST analysis of follicular cell and ovary cDNA libraries	FY000135	ovary	UBERON	UBERON:0000992	DNA DataBank of Japan	FY000135	http://getentry.ddbj.nig.ac.jp/getentry/na/FY000135
bmov	Bombyx mori	NCBITAXON	7091	pupa	UBERON	UBERON:0003143	pupa day 4	ovary	UBERON	UBERON:0000992	EST analysis of follicular cell and ovary cDNA libraries	FY000136	ovary	UBERON	UBERON:0000992	DNA DataBank of Japan	FY000136	http://getentry.ddbj.nig.ac.jp/getentry/na/FY000136
bmov	Bombyx mori	NCBITAXON	7091	pupa	UBERON	UBERON:0003143	pupa day 4	ovary	UBERON	UBERON:0000992	EST analysis of follicular cell and ovary cDNA libraries	FY000137	ovary	UBERON	UBERON:0000992	DNA DataBank of Japan	FY000137	http://getentry.ddbj.nig.ac.jp/getentry/na/FY000137
bmov	Bombyx mori	NCBITAXON	7091	pupa	UBERON	UBERON:0003143	pupa day 4	ovary	UBERON	UBERON:0000992	EST analysis of follicular cell and ovary cDNA libraries	FY000138	ovary	UBERON	UBERON:0000992	DNA DataBank of Japan	FY000138	http://getentry.ddbj.nig.ac.jp/getentry/na/FY000138
bmov	Bombyx mori	NCBITAXON	7091	pupa	UBERON	UBERON:0003143	pupa day 4	ovary	UBERON	UBERON:0000992	EST analysis of follicular cell and ovary cDNA libraries	FY000139	ovary	UBERON	UBERON:0000992	DNA DataBank of Japan	FY000139	http://getentry.ddbj.nig.ac.jp/getentry/na/FY000139
bmov	Bombyx mori	NCBITAXON	7091	pupa	UBERON	UBERON:0003143	pupa day 4	ovary	UBERON	UBERON:0000992	EST analysis of follicular cell and ovary cDNA libraries	FY000140	ovary	UBERON	UBERON:0000992	DNA DataBank of Japan	FY000140	http://getentry.ddbj.nig.ac.jp/getentry/na/FY000140
bmov	Bombyx mori	NCBITAXON	7091	pupa	UBERON	UBERON:0003143	pupa day 4	ovary	UBERON	UBERON:0000992	EST analysis of follicular cell and ovary cDNA libraries	FY000141	ovary	UBERON	UBERON:0000992	DNA DataBank of Japan	FY000141	http://getentry.ddbj.nig.ac.jp/getentry/na/FY000141
bmov	Bombyx mori	NCBITAXON	7091	pupa	UBERON	UBERON:0003143	pupa day 4	ovary	UBERON	UBERON:0000992	EST analysis of follicular cell and ovary cDNA libraries	FY000142	ovary	UBERON	UBERON:0000992	DNA DataBank of Japan	FY000142	http://getentry.ddbj.nig.ac.jp/getentry/na/FY000142
bmov	Bombyx mori	NCBITAXON	7091	pupa	UBERON	UBERON:0003143	pupa day 4	ovary	UBERON	UBERON:0000992	EST analysis of follicular cell and ovary cDNA libraries	FY000143	ovary	UBERON	UBERON:0000992	DNA DataBank of Japan	FY000143	http://getentry.ddbj.nig.ac.jp/getentry/na/FY000143
bmov	Bombyx mori	NCBITAXON	7091	pupa	UBERON	UBERON:0003143	pupa day 4	ovary	UBERON	UBERON:0000992	EST analysis of follicular cell and ovary cDNA libraries	FY000144	ovary	UBERON	UBERON:0000992	DNA DataBank of Japan	FY000144	http://getentry.ddbj.nig.ac.jp/getentry/na/FY000144
bmov	Bombyx mori	NCBITAXON	7091	pupa	UBERON	UBERON:0003143	pupa day 4	ovary	UBERON	UBERON:0000992	EST analysis of follicular cell and ovary cDNA libraries	FY000145	ovary	UBERON	UBERON:0000992	DNA DataBank of Japan	FY000145	http://getentry.ddbj.nig.ac.jp/getentry/na/FY000145
bmov	Bombyx mori	NCBITAXON	7091	pupa	UBERON	UBERON:0003143	pupa day 4	ovary	UBERON	UBERON:0000992	EST analysis of follicular cell and ovary cDNA libraries	FY000146	ovary	UBERON	UBERON:0000992	DNA DataBank of Japan	FY000146	http://getentry.ddbj.nig.ac.jp/getentry/na/FY000146
bmov	Bombyx mori	NCBITAXON	7091	pupa	UBERON	UBERON:0003143	pupa day 4	ovary	UBERON	UBERON:0000992	EST analysis of follicular cell and ovary cDNA libraries	FY000147	ovary	UBERON	UBERON:0000992	DNA DataBank of Japan	FY000147	http://getentry.ddbj.nig.ac.jp/getentry/na/FY000147
bmov	Bombyx mori	NCBITAXON	7091	pupa	UBERON	UBERON:0003143	pupa day 4	ovary	UBERON	UBERON:0000992	EST analysis of follicular cell and ovary cDNA libraries	FY000148	ovary	UBERON	UBERON:0000992	DNA DataBank of Japan	FY000148	http://getentry.ddbj.nig.ac.jp/getentry/na/FY000148
bmov	Bombyx mori	NCBITAXON	7091	pupa	UBERON	UBERON:0003143	pupa day 4	ovary	UBERON	UBERON:0000992	EST analysis of follicular cell and ovary cDNA libraries	FY000149	ovary	UBERON	UBERON:0000992	DNA DataBank of Japan	FY000149	http://getentry.ddbj.nig.ac.jp/getentry/na/FY000149
bmov	Bombyx mori	NCBITAXON	7091	pupa	UBERON	UBERON:0003143	pupa day 4	ovary	UBERON	UBERON:0000992	EST analysis of follicular cell and ovary cDNA libraries	FY000150	ovary	UBERON	UBERON:0000992	DNA DataBank of Japan	FY000150	http://getentry.ddbj.nig.ac.jp/getentry/na/FY000150
bmov	Bombyx mori	NCBITAXON	7091	pupa	UBERON	UBERON:0003143	pupa day 4	ovary	UBERON	UBERON:0000992	EST analysis of follicular cell and ovary cDNA libraries	FY000151	ovary	UBERON	UBERON:0000992	DNA DataBank of Japan	FY000151	http://getentry.ddbj.nig.ac.jp/getentry/na/FY000151
bmov	Bombyx mori	NCBITAXON	7091	pupa	UBERON	UBERON:0003143	pupa day 4	ovary	UBERON	UBERON:0000992	EST analysis of follicular cell and ovary cDNA libraries	FY000152	ovary	UBERON	UBERON:0000992	DNA DataBank of Japan	FY000152	http://getentry.ddbj.nig.ac.jp/getentry/na/FY000152
bmov	Bombyx mori	NCBITAXON	7091	pupa	UBERON	UBERON:0003143	pupa day 4	ovary	UBERON	UBERON:0000992	EST analysis of follicular cell and ovary cDNA libraries	FY000153	ovary	UBERON	UBERON:0000992	DNA DataBank of Japan	FY000153	http://getentry.ddbj.nig.ac.jp/getentry/na/FY000153
bmov	Bombyx mori	NCBITAXON	7091	pupa	UBERON	UBERON:0003143	pupa day 4	ovary	UBERON	UBERON:0000992	EST analysis of follicular cell and ovary cDNA libraries	FY000154	ovary	UBERON	UBERON:0000992	DNA DataBank of Japan	FY000154	http://getentry.ddbj.nig.ac.jp/getentry/na/FY000154
bmov	Bombyx mori	NCBITAXON	7091	pupa	UBERON	UBERON:0003143	pupa day 4	ovary	UBERON	UBERON:0000992	EST analysis of follicular cell and ovary cDNA libraries	FY000155	ovary	UBERON	UBERON:0000992	DNA DataBank of Japan	FY000155	http://getentry.ddbj.nig.ac.jp/getentry/na/FY000155
bmov	Bombyx mori	NCBITAXON	7091	pupa	UBERON	UBERON:0003143	pupa day 4	ovary	UBERON	UBERON:0000992	EST analysis of follicular cell and ovary cDNA libraries	FY000156	ovary	UBERON	UBERON:0000992	DNA DataBank of Japan	FY000156	http://getentry.ddbj.nig.ac.jp/getentry/na/FY000156
bmov	Bombyx mori	NCBITAXON	7091	pupa	UBERON	UBERON:0003143	pupa day 4	ovary	UBERON	UBERON:0000992	EST analysis of follicular cell and ovary cDNA libraries	FY000157	ovary	UBERON	UBERON:0000992	DNA DataBank of Japan	FY000157	http://getentry.ddbj.nig.ac.jp/getentry/na/FY000157
bmov	Bombyx mori	NCBITAXON	7091	pupa	UBERON	UBERON:0003143	pupa day 4	ovary	UBERON	UBERON:0000992	EST analysis of follicular cell and ovary cDNA libraries	FY000158	ovary	UBERON	UBERON:0000992	DNA DataBank of Japan	FY000158	http://getentry.ddbj.nig.ac.jp/getentry/na/FY000158
bmov	Bombyx mori	NCBITAXON	7091	pupa	UBERON	UBERON:0003143	pupa day 4	ovary	UBERON	UBERON:0000992	EST analysis of follicular cell and ovary cDNA libraries	FY000159	ovary	UBERON	UBERON:0000992	DNA DataBank of Japan	FY000159	http://getentry.ddbj.nig.ac.jp/getentry/na/FY000159
bmov	Bombyx mori	NCBITAXON	7091	pupa	UBERON	UBERON:0003143	pupa day 4	ovary	UBERON	UBERON:0000992	EST analysis of follicular cell and ovary cDNA libraries	FY000160	ovary	UBERON	UBERON:0000992	DNA DataBank of Japan	FY000160	http://getentry.ddbj.nig.ac.jp/getentry/na/FY000160
bmov	Bombyx mori	NCBITAXON	7091	pupa	UBERON	UBERON:0003143	pupa day 4	ovary	UBERON	UBERON:0000992	EST analysis of follicular cell and ovary cDNA libraries	FY000161	ovary	UBERON	UBERON:0000992	DNA DataBank of Japan	FY000161	http://getentry.ddbj.nig.ac.jp/getentry/na/FY000161
bmov	Bombyx mori	NCBITAXON	7091	pupa	UBERON	UBERON:0003143	pupa day 4	ovary	UBERON	UBERON:0000992	EST analysis of follicular cell and ovary cDNA libraries	FY000162	ovary	UBERON	UBERON:0000992	DNA DataBank of Japan	FY000162	http://getentry.ddbj.nig.ac.jp/getentry/na/FY000162
bmov	Bombyx mori	NCBITAXON	7091	pupa	UBERON	UBERON:0003143	pupa day 4	ovary	UBERON	UBERON:0000992	EST analysis of follicular cell and ovary cDNA libraries	FY000163	ovary	UBERON	UBERON:0000992	DNA DataBank of Japan	FY000163	http://getentry.ddbj.nig.ac.jp/getentry/na/FY000163
bmov	Bombyx mori	NCBITAXON	7091	pupa	UBERON	UBERON:0003143	pupa day 4	ovary	UBERON	UBERON:0000992	EST analysis of follicular cell and ovary cDNA libraries	FY000164	ovary	UBERON	UBERON:0000992	DNA DataBank of Japan	FY000164	http://getentry.ddbj.nig.ac.jp/getentry/na/FY000164
bmov	Bombyx mori	NCBITAXON	7091	pupa	UBERON	UBERON:0003143	pupa day 4	ovary	UBERON	UBERON:0000992	EST analysis of follicular cell and ovary cDNA libraries	FY000165	ovary	UBERON	UBERON:0000992	DNA DataBank of Japan	FY000165	http://getentry.ddbj.nig.ac.jp/getentry/na/FY000165
bmov	Bombyx mori	NCBITAXON	7091	pupa	UBERON	UBERON:0003143	pupa day 4	ovary	UBERON	UBERON:0000992	EST analysis of follicular cell and ovary cDNA libraries	FY000166	ovary	UBERON	UBERON:0000992	DNA DataBank of Japan	FY000166	http://getentry.ddbj.nig.ac.jp/getentry/na/FY000166
bmov	Bombyx mori	NCBITAXON	7091	pupa	UBERON	UBERON:0003143	pupa day 4	ovary	UBERON	UBERON:0000992	EST analysis of follicular cell and ovary cDNA libraries	FY000167	ovary	UBERON	UBERON:0000992	DNA DataBank of Japan	FY000167	http://getentry.ddbj.nig.ac.jp/getentry/na/FY000167
bmov	Bombyx mori	NCBITAXON	7091	pupa	UBERON	UBERON:0003143	pupa day 4	ovary	UBERON	UBERON:0000992	EST analysis of follicular cell and ovary cDNA libraries	FY000168	ovary	UBERON	UBERON:0000992	DNA DataBank of Japan	FY000168	http://getentry.ddbj.nig.ac.jp/getentry/na/FY000168
bmov	Bombyx mori	NCBITAXON	7091	pupa	UBERON	UBERON:0003143	pupa day 4	ovary	UBERON	UBERON:0000992	EST analysis of follicular cell and ovary cDNA libraries	FY000169	ovary	UBERON	UBERON:0000992	DNA DataBank of Japan	FY000169	http://getentry.ddbj.nig.ac.jp/getentry/na/FY000169
bmov	Bombyx mori	NCBITAXON	7091	pupa	UBERON	UBERON:0003143	pupa day 4	ovary	UBERON	UBERON:0000992	EST analysis of follicular cell and ovary cDNA libraries	FY000170	ovary	UBERON	UBERON:0000992	DNA DataBank of Japan	FY000170	http://getentry.ddbj.nig.ac.jp/getentry/na/FY000170
bmov	Bombyx mori	NCBITAXON	7091	pupa	UBERON	UBERON:0003143	pupa day 4	ovary	UBERON	UBERON:0000992	EST analysis of follicular cell and ovary cDNA libraries	FY000171	ovary	UBERON	UBERON:0000992	DNA DataBank of Japan	FY000171	http://getentry.ddbj.nig.ac.jp/getentry/na/FY000171
bmov	Bombyx mori	NCBITAXON	7091	pupa	UBERON	UBERON:0003143	pupa day 4	ovary	UBERON	UBERON:0000992	EST analysis of follicular cell and ovary cDNA libraries	FY000172	ovary	UBERON	UBERON:0000992	DNA DataBank of Japan	FY000172	http://getentry.ddbj.nig.ac.jp/getentry/na/FY000172
bmov	Bombyx mori	NCBITAXON	7091	pupa	UBERON	UBERON:0003143	pupa day 4	ovary	UBERON	UBERON:0000992	EST analysis of follicular cell and ovary cDNA libraries	FY000173	ovary	UBERON	UBERON:0000992	DNA DataBank of Japan	FY000173	http://getentry.ddbj.nig.ac.jp/getentry/na/FY000173
bmov	Bombyx mori	NCBITAXON	7091	pupa	UBERON	UBERON:0003143	pupa day 4	ovary	UBERON	UBERON:0000992	EST analysis of follicular cell and ovary cDNA libraries	FY000174	ovary	UBERON	UBERON:0000992	DNA DataBank of Japan	FY000174	http://getentry.ddbj.nig.ac.jp/getentry/na/FY000174
bmov	Bombyx mori	NCBITAXON	7091	pupa	UBERON	UBERON:0003143	pupa day 4	ovary	UBERON	UBERON:0000992	EST analysis of follicular cell and ovary cDNA libraries	FY000175	ovary	UBERON	UBERON:0000992	DNA DataBank of Japan	FY000175	http://getentry.ddbj.nig.ac.jp/getentry/na/FY000175
bmov	Bombyx mori	NCBITAXON	7091	pupa	UBERON	UBERON:0003143	pupa day 4	ovary	UBERON	UBERON:0000992	EST analysis of follicular cell and ovary cDNA libraries	FY000176	ovary	UBERON	UBERON:0000992	DNA DataBank of Japan	FY000176	http://getentry.ddbj.nig.ac.jp/getentry/na/FY000176
bmov	Bombyx mori	NCBITAXON	7091	pupa	UBERON	UBERON:0003143	pupa day 4	ovary	UBERON	UBERON:0000992	EST analysis of follicular cell and ovary cDNA libraries	FY000177	ovary	UBERON	UBERON:0000992	DNA DataBank of Japan	FY000177	http://getentry.ddbj.nig.ac.jp/getentry/na/FY000177
bmov	Bombyx mori	NCBITAXON	7091	pupa	UBERON	UBERON:0003143	pupa day 4	ovary	UBERON	UBERON:0000992	EST analysis of follicular cell and ovary cDNA libraries	FY000178	ovary	UBERON	UBERON:0000992	DNA DataBank of Japan	FY000178	http://getentry.ddbj.nig.ac.jp/getentry/na/FY000178
bmov	Bombyx mori	NCBITAXON	7091	pupa	UBERON	UBERON:0003143	pupa day 4	ovary	UBERON	UBERON:0000992	EST analysis of follicular cell and ovary cDNA libraries	FY000179	ovary	UBERON	UBERON:0000992	DNA DataBank of Japan	FY000179	http://getentry.ddbj.nig.ac.jp/getentry/na/FY000179
bmov	Bombyx mori	NCBITAXON	7091	pupa	UBERON	UBERON:0003143	pupa day 4	ovary	UBERON	UBERON:0000992	EST analysis of follicular cell and ovary cDNA libraries	FY000180	ovary	UBERON	UBERON:0000992	DNA DataBank of Japan	FY000180	http://getentry.ddbj.nig.ac.jp/getentry/na/FY000180
bmov	Bombyx mori	NCBITAXON	7091	pupa	UBERON	UBERON:0003143	pupa day 4	ovary	UBERON	UBERON:0000992	EST analysis of follicular cell and ovary cDNA libraries	FY000181	ovary	UBERON	UBERON:0000992	DNA DataBank of Japan	FY000181	http://getentry.ddbj.nig.ac.jp/getentry/na/FY000181
bmov	Bombyx mori	NCBITAXON	7091	pupa	UBERON	UBERON:0003143	pupa day 4	ovary	UBERON	UBERON:0000992	EST analysis of follicular cell and ovary cDNA libraries	FY000182	ovary	UBERON	UBERON:0000992	DNA DataBank of Japan	FY000182	http://getentry.ddbj.nig.ac.jp/getentry/na/FY000182
bmov	Bombyx mori	NCBITAXON	7091	pupa	UBERON	UBERON:0003143	pupa day 4	ovary	UBERON	UBERON:0000992	EST analysis of follicular cell and ovary cDNA libraries	FY000183	ovary	UBERON	UBERON:0000992	DNA DataBank of Japan	FY000183	http://getentry.ddbj.nig.ac.jp/getentry/na/FY000183
bmov	Bombyx mori	NCBITAXON	7091	pupa	UBERON	UBERON:0003143	pupa day 4	ovary	UBERON	UBERON:0000992	EST analysis of follicular cell and ovary cDNA libraries	FY000184	ovary	UBERON	UBERON:0000992	DNA DataBank of Japan	FY000184	http://getentry.ddbj.nig.ac.jp/getentry/na/FY000184
bmov	Bombyx mori	NCBITAXON	7091	pupa	UBERON	UBERON:0003143	pupa day 4	ovary	UBERON	UBERON:0000992	EST analysis of follicular cell and ovary cDNA libraries	FY000185	ovary	UBERON	UBERON:0000992	DNA DataBank of Japan	FY000185	http://getentry.ddbj.nig.ac.jp/getentry/na/FY000185
bmov	Bombyx mori	NCBITAXON	7091	pupa	UBERON	UBERON:0003143	pupa day 4	ovary	UBERON	UBERON:0000992	EST analysis of follicular cell and ovary cDNA libraries	FY000186	ovary	UBERON	UBERON:0000992	DNA DataBank of Japan	FY000186	http://getentry.ddbj.nig.ac.jp/getentry/na/FY000186
bmov	Bombyx mori	NCBITAXON	7091	pupa	UBERON	UBERON:0003143	pupa day 4	ovary	UBERON	UBERON:0000992	EST analysis of follicular cell and ovary cDNA libraries	FY000187	ovary	UBERON	UBERON:0000992	DNA DataBank of Japan	FY000187	http://getentry.ddbj.nig.ac.jp/getentry/na/FY000187
bmov	Bombyx mori	NCBITAXON	7091	pupa	UBERON	UBERON:0003143	pupa day 4	ovary	UBERON	UBERON:0000992	EST analysis of follicular cell and ovary cDNA libraries	FY000188	ovary	UBERON	UBERON:0000992	DNA DataBank of Japan	FY000188	http://getentry.ddbj.nig.ac.jp/getentry/na/FY000188
bmov	Bombyx mori	NCBITAXON	7091	pupa	UBERON	UBERON:0003143	pupa day 4	ovary	UBERON	UBERON:0000992	EST analysis of follicular cell and ovary cDNA libraries	FY000189	ovary	UBERON	UBERON:0000992	DNA DataBank of Japan	FY000189	http://getentry.ddbj.nig.ac.jp/getentry/na/FY000189
bmov	Bombyx mori	NCBITAXON	7091	pupa	UBERON	UBERON:0003143	pupa day 4	ovary	UBERON	UBERON:0000992	EST analysis of follicular cell and ovary cDNA libraries	FY000190	ovary	UBERON	UBERON:0000992	DNA DataBank of Japan	FY000190	http://getentry.ddbj.nig.ac.jp/getentry/na/FY000190
bmov	Bombyx mori	NCBITAXON	7091	pupa	UBERON	UBERON:0003143	pupa day 4	ovary	UBERON	UBERON:0000992	EST analysis of follicular cell and ovary cDNA libraries	FY000191	ovary	UBERON	UBERON:0000992	DNA DataBank of Japan	FY000191	http://getentry.ddbj.nig.ac.jp/getentry/na/FY000191
bmov	Bombyx mori	NCBITAXON	7091	pupa	UBERON	UBERON:0003143	pupa day 4	ovary	UBERON	UBERON:0000992	EST analysis of follicular cell and ovary cDNA libraries	FY000192	ovary	UBERON	UBERON:0000992	DNA DataBank of Japan	FY000192	http://getentry.ddbj.nig.ac.jp/getentry/na/FY000192
bmov	Bombyx mori	NCBITAXON	7091	pupa	UBERON	UBERON:0003143	pupa day 4	ovary	UBERON	UBERON:0000992	EST analysis of follicular cell and ovary cDNA libraries	FY000193	ovary	UBERON	UBERON:0000992	DNA DataBank of Japan	FY000193	http://getentry.ddbj.nig.ac.jp/getentry/na/FY000193
bmov	Bombyx mori	NCBITAXON	7091	pupa	UBERON	UBERON:0003143	pupa day 4	ovary	UBERON	UBERON:0000992	EST analysis of follicular cell and ovary cDNA libraries	FY000194	ovary	UBERON	UBERON:0000992	DNA DataBank of Japan	FY000194	http://getentry.ddbj.nig.ac.jp/getentry/na/FY000194
bmov	Bombyx mori	NCBITAXON	7091	pupa	UBERON	UBERON:0003143	pupa day 4	ovary	UBERON	UBERON:0000992	EST analysis of follicular cell and ovary cDNA libraries	FY000195	ovary	UBERON	UBERON:0000992	DNA DataBank of Japan	FY000195	http://getentry.ddbj.nig.ac.jp/getentry/na/FY000195
bmov	Bombyx mori	NCBITAXON	7091	pupa	UBERON	UBERON:0003143	pupa day 4	ovary	UBERON	UBERON:0000992	EST analysis of follicular cell and ovary cDNA libraries	FY000196	ovary	UBERON	UBERON:0000992	DNA DataBank of Japan	FY000196	http://getentry.ddbj.nig.ac.jp/getentry/na/FY000196
bmov	Bombyx mori	NCBITAXON	7091	pupa	UBERON	UBERON:0003143	pupa day 4	ovary	UBERON	UBERON:0000992	EST analysis of follicular cell and ovary cDNA libraries	FY000197	ovary	UBERON	UBERON:0000992	DNA DataBank of Japan	FY000197	http://getentry.ddbj.nig.ac.jp/getentry/na/FY000197
bmov	Bombyx mori	NCBITAXON	7091	pupa	UBERON	UBERON:0003143	pupa day 4	ovary	UBERON	UBERON:0000992	EST analysis of follicular cell and ovary cDNA libraries	FY000198	ovary	UBERON	UBERON:0000992	DNA DataBank of Japan	FY000198	http://getentry.ddbj.nig.ac.jp/getentry/na/FY000198
bmov	Bombyx mori	NCBITAXON	7091	pupa	UBERON	UBERON:0003143	pupa day 4	ovary	UBERON	UBERON:0000992	EST analysis of follicular cell and ovary cDNA libraries	FY000199	ovary	UBERON	UBERON:0000992	DNA DataBank of Japan	FY000199	http://getentry.ddbj.nig.ac.jp/getentry/na/FY000199
bmov	Bombyx mori	NCBITAXON	7091	pupa	UBERON	UBERON:0003143	pupa day 4	ovary	UBERON	UBERON:0000992	EST analysis of follicular cell and ovary cDNA libraries	FY000200	ovary	UBERON	UBERON:0000992	DNA DataBank of Japan	FY000200	http://getentry.ddbj.nig.ac.jp/getentry/na/FY000200
bmov	Bombyx mori	NCBITAXON	7091	pupa	UBERON	UBERON:0003143	pupa day 4	ovary	UBERON	UBERON:0000992	EST analysis of follicular cell and ovary cDNA libraries	FY000201	ovary	UBERON	UBERON:0000992	DNA DataBank of Japan	FY000201	http://getentry.ddbj.nig.ac.jp/getentry/na/FY000201
bmov	Bombyx mori	NCBITAXON	7091	pupa	UBERON	UBERON:0003143	pupa day 4	ovary	UBERON	UBERON:0000992	EST analysis of follicular cell and ovary cDNA libraries	FY000202	ovary	UBERON	UBERON:0000992	DNA DataBank of Japan	FY000202	http://getentry.ddbj.nig.ac.jp/getentry/na/FY000202
bmov	Bombyx mori	NCBITAXON	7091	pupa	UBERON	UBERON:0003143	pupa day 4	ovary	UBERON	UBERON:0000992	EST analysis of follicular cell and ovary cDNA libraries	FY000203	ovary	UBERON	UBERON:0000992	DNA DataBank of Japan	FY000203	http://getentry.ddbj.nig.ac.jp/getentry/na/FY000203
bmov	Bombyx mori	NCBITAXON	7091	pupa	UBERON	UBERON:0003143	pupa day 4	ovary	UBERON	UBERON:0000992	EST analysis of follicular cell and ovary cDNA libraries	FY000204	ovary	UBERON	UBERON:0000992	DNA DataBank of Japan	FY000204	http://getentry.ddbj.nig.ac.jp/getentry/na/FY000204
bmov	Bombyx mori	NCBITAXON	7091	pupa	UBERON	UBERON:0003143	pupa day 4	ovary	UBERON	UBERON:0000992	EST analysis of follicular cell and ovary cDNA libraries	FY000205	ovary	UBERON	UBERON:0000992	DNA DataBank of Japan	FY000205	http://getentry.ddbj.nig.ac.jp/getentry/na/FY000205
bmov	Bombyx mori	NCBITAXON	7091	pupa	UBERON	UBERON:0003143	pupa day 4	ovary	UBERON	UBERON:0000992	EST analysis of follicular cell and ovary cDNA libraries	FY000206	ovary	UBERON	UBERON:0000992	DNA DataBank of Japan	FY000206	http://getentry.ddbj.nig.ac.jp/getentry/na/FY000206
bmov	Bombyx mori	NCBITAXON	7091	pupa	UBERON	UBERON:0003143	pupa day 4	ovary	UBERON	UBERON:0000992	EST analysis of follicular cell and ovary cDNA libraries	FY000207	ovary	UBERON	UBERON:0000992	DNA DataBank of Japan	FY000207	http://getentry.ddbj.nig.ac.jp/getentry/na/FY000207
bmov	Bombyx mori	NCBITAXON	7091	pupa	UBERON	UBERON:0003143	pupa day 4	ovary	UBERON	UBERON:0000992	EST analysis of follicular cell and ovary cDNA libraries	FY000208	ovary	UBERON	UBERON:0000992	DNA DataBank of Japan	FY000208	http://getentry.ddbj.nig.ac.jp/getentry/na/FY000208
bmov	Bombyx mori	NCBITAXON	7091	pupa	UBERON	UBERON:0003143	pupa day 4	ovary	UBERON	UBERON:0000992	EST analysis of follicular cell and ovary cDNA libraries	FY000209	ovary	UBERON	UBERON:0000992	DNA DataBank of Japan	FY000209	http://getentry.ddbj.nig.ac.jp/getentry/na/FY000209
bmov	Bombyx mori	NCBITAXON	7091	pupa	UBERON	UBERON:0003143	pupa day 4	ovary	UBERON	UBERON:0000992	EST analysis of follicular cell and ovary cDNA libraries	FY000210	ovary	UBERON	UBERON:0000992	DNA DataBank of Japan	FY000210	http://getentry.ddbj.nig.ac.jp/getentry/na/FY000210
bmov	Bombyx mori	NCBITAXON	7091	pupa	UBERON	UBERON:0003143	pupa day 4	ovary	UBERON	UBERON:0000992	EST analysis of follicular cell and ovary cDNA libraries	FY000211	ovary	UBERON	UBERON:0000992	DNA DataBank of Japan	FY000211	http://getentry.ddbj.nig.ac.jp/getentry/na/FY000211
bmov	Bombyx mori	NCBITAXON	7091	pupa	UBERON	UBERON:0003143	pupa day 4	ovary	UBERON	UBERON:0000992	EST analysis of follicular cell and ovary cDNA libraries	FY000212	ovary	UBERON	UBERON:0000992	DNA DataBank of Japan	FY000212	http://getentry.ddbj.nig.ac.jp/getentry/na/FY000212
bmov	Bombyx mori	NCBITAXON	7091	pupa	UBERON	UBERON:0003143	pupa day 4	ovary	UBERON	UBERON:0000992	EST analysis of follicular cell and ovary cDNA libraries	FY000213	ovary	UBERON	UBERON:0000992	DNA DataBank of Japan	FY000213	http://getentry.ddbj.nig.ac.jp/getentry/na/FY000213
bmov	Bombyx mori	NCBITAXON	7091	pupa	UBERON	UBERON:0003143	pupa day 4	ovary	UBERON	UBERON:0000992	EST analysis of follicular cell and ovary cDNA libraries	FY000214	ovary	UBERON	UBERON:0000992	DNA DataBank of Japan	FY000214	http://getentry.ddbj.nig.ac.jp/getentry/na/FY000214
bmov	Bombyx mori	NCBITAXON	7091	pupa	UBERON	UBERON:0003143	pupa day 4	ovary	UBERON	UBERON:0000992	EST analysis of follicular cell and ovary cDNA libraries	FY000215	ovary	UBERON	UBERON:0000992	DNA DataBank of Japan	FY000215	http://getentry.ddbj.nig.ac.jp/getentry/na/FY000215
bmov	Bombyx mori	NCBITAXON	7091	pupa	UBERON	UBERON:0003143	pupa day 4	ovary	UBERON	UBERON:0000992	EST analysis of follicular cell and ovary cDNA libraries	FY000216	ovary	UBERON	UBERON:0000992	DNA DataBank of Japan	FY000216	http://getentry.ddbj.nig.ac.jp/getentry/na/FY000216
bmov	Bombyx mori	NCBITAXON	7091	pupa	UBERON	UBERON:0003143	pupa day 4	ovary	UBERON	UBERON:0000992	EST analysis of follicular cell and ovary cDNA libraries	FY000217	ovary	UBERON	UBERON:0000992	DNA DataBank of Japan	FY000217	http://getentry.ddbj.nig.ac.jp/getentry/na/FY000217
bmov	Bombyx mori	NCBITAXON	7091	pupa	UBERON	UBERON:0003143	pupa day 4	ovary	UBERON	UBERON:0000992	EST analysis of follicular cell and ovary cDNA libraries	FY000218	ovary	UBERON	UBERON:0000992	DNA DataBank of Japan	FY000218	http://getentry.ddbj.nig.ac.jp/getentry/na/FY000218
bmov	Bombyx mori	NCBITAXON	7091	pupa	UBERON	UBERON:0003143	pupa day 4	ovary	UBERON	UBERON:0000992	EST analysis of follicular cell and ovary cDNA libraries	FY000219	ovary	UBERON	UBERON:0000992	DNA DataBank of Japan	FY000219	http://getentry.ddbj.nig.ac.jp/getentry/na/FY000219
bmov	Bombyx mori	NCBITAXON	7091	pupa	UBERON	UBERON:0003143	pupa day 4	ovary	UBERON	UBERON:0000992	EST analysis of follicular cell and ovary cDNA libraries	FY000220	ovary	UBERON	UBERON:0000992	DNA DataBank of Japan	FY000220	http://getentry.ddbj.nig.ac.jp/getentry/na/FY000220
bmov	Bombyx mori	NCBITAXON	7091	pupa	UBERON	UBERON:0003143	pupa day 4	ovary	UBERON	UBERON:0000992	EST analysis of follicular cell and ovary cDNA libraries	FY000221	ovary	UBERON	UBERON:0000992	DNA DataBank of Japan	FY000221	http://getentry.ddbj.nig.ac.jp/getentry/na/FY000221
bmov	Bombyx mori	NCBITAXON	7091	pupa	UBERON	UBERON:0003143	pupa day 4	ovary	UBERON	UBERON:0000992	EST analysis of follicular cell and ovary cDNA libraries	FY000222	ovary	UBERON	UBERON:0000992	DNA DataBank of Japan	FY000222	http://getentry.ddbj.nig.ac.jp/getentry/na/FY000222
bmov	Bombyx mori	NCBITAXON	7091	pupa	UBERON	UBERON:0003143	pupa day 4	ovary	UBERON	UBERON:0000992	EST analysis of follicular cell and ovary cDNA libraries	FY000223	ovary	UBERON	UBERON:0000992	DNA DataBank of Japan	FY000223	http://getentry.ddbj.nig.ac.jp/getentry/na/FY000223
bmov	Bombyx mori	NCBITAXON	7091	pupa	UBERON	UBERON:0003143	pupa day 4	ovary	UBERON	UBERON:0000992	EST analysis of follicular cell and ovary cDNA libraries	FY000224	ovary	UBERON	UBERON:0000992	DNA DataBank of Japan	FY000224	http://getentry.ddbj.nig.ac.jp/getentry/na/FY000224
bmov	Bombyx mori	NCBITAXON	7091	pupa	UBERON	UBERON:0003143	pupa day 4	ovary	UBERON	UBERON:0000992	EST analysis of follicular cell and ovary cDNA libraries	FY000225	ovary	UBERON	UBERON:0000992	DNA DataBank of Japan	FY000225	http://getentry.ddbj.nig.ac.jp/getentry/na/FY000225
bmov	Bombyx mori	NCBITAXON	7091	pupa	UBERON	UBERON:0003143	pupa day 4	ovary	UBERON	UBERON:0000992	EST analysis of follicular cell and ovary cDNA libraries	FY000226	ovary	UBERON	UBERON:0000992	DNA DataBank of Japan	FY000226	http://getentry.ddbj.nig.ac.jp/getentry/na/FY000226
bmov	Bombyx mori	NCBITAXON	7091	pupa	UBERON	UBERON:0003143	pupa day 4	ovary	UBERON	UBERON:0000992	EST analysis of follicular cell and ovary cDNA libraries	FY000227	ovary	UBERON	UBERON:0000992	DNA DataBank of Japan	FY000227	http://getentry.ddbj.nig.ac.jp/getentry/na/FY000227
bmov	Bombyx mori	NCBITAXON	7091	pupa	UBERON	UBERON:0003143	pupa day 4	ovary	UBERON	UBERON:0000992	EST analysis of follicular cell and ovary cDNA libraries	FY000228	ovary	UBERON	UBERON:0000992	DNA DataBank of Japan	FY000228	http://getentry.ddbj.nig.ac.jp/getentry/na/FY000228
bmov	Bombyx mori	NCBITAXON	7091	pupa	UBERON	UBERON:0003143	pupa day 4	ovary	UBERON	UBERON:0000992	EST analysis of follicular cell and ovary cDNA libraries	FY000229	ovary	UBERON	UBERON:0000992	DNA DataBank of Japan	FY000229	http://getentry.ddbj.nig.ac.jp/getentry/na/FY000229
bmov	Bombyx mori	NCBITAXON	7091	pupa	UBERON	UBERON:0003143	pupa day 4	ovary	UBERON	UBERON:0000992	EST analysis of follicular cell and ovary cDNA libraries	FY000230	ovary	UBERON	UBERON:0000992	DNA DataBank of Japan	FY000230	http://getentry.ddbj.nig.ac.jp/getentry/na/FY000230
bmov	Bombyx mori	NCBITAXON	7091	pupa	UBERON	UBERON:0003143	pupa day 4	ovary	UBERON	UBERON:0000992	EST analysis of follicular cell and ovary cDNA libraries	FY000231	ovary	UBERON	UBERON:0000992	DNA DataBank of Japan	FY000231	http://getentry.ddbj.nig.ac.jp/getentry/na/FY000231
bmov	Bombyx mori	NCBITAXON	7091	pupa	UBERON	UBERON:0003143	pupa day 4	ovary	UBERON	UBERON:0000992	EST analysis of follicular cell and ovary cDNA libraries	FY000232	ovary	UBERON	UBERON:0000992	DNA DataBank of Japan	FY000232	http://getentry.ddbj.nig.ac.jp/getentry/na/FY000232
bmov	Bombyx mori	NCBITAXON	7091	pupa	UBERON	UBERON:0003143	pupa day 4	ovary	UBERON	UBERON:0000992	EST analysis of follicular cell and ovary cDNA libraries	FY000233	ovary	UBERON	UBERON:0000992	DNA DataBank of Japan	FY000233	http://getentry.ddbj.nig.ac.jp/getentry/na/FY000233
bmov	Bombyx mori	NCBITAXON	7091	pupa	UBERON	UBERON:0003143	pupa day 4	ovary	UBERON	UBERON:0000992	EST analysis of follicular cell and ovary cDNA libraries	FY000234	ovary	UBERON	UBERON:0000992	DNA DataBank of Japan	FY000234	http://getentry.ddbj.nig.ac.jp/getentry/na/FY000234
bmov	Bombyx mori	NCBITAXON	7091	pupa	UBERON	UBERON:0003143	pupa day 4	ovary	UBERON	UBERON:0000992	EST analysis of follicular cell and ovary cDNA libraries	FY000235	ovary	UBERON	UBERON:0000992	DNA DataBank of Japan	FY000235	http://getentry.ddbj.nig.ac.jp/getentry/na/FY000235
bmov	Bombyx mori	NCBITAXON	7091	pupa	UBERON	UBERON:0003143	pupa day 4	ovary	UBERON	UBERON:0000992	EST analysis of follicular cell and ovary cDNA libraries	FY000236	ovary	UBERON	UBERON:0000992	DNA DataBank of Japan	FY000236	http://getentry.ddbj.nig.ac.jp/getentry/na/FY000236
bmov	Bombyx mori	NCBITAXON	7091	pupa	UBERON	UBERON:0003143	pupa day 4	ovary	UBERON	UBERON:0000992	EST analysis of follicular cell and ovary cDNA libraries	FY000237	ovary	UBERON	UBERON:0000992	DNA DataBank of Japan	FY000237	http://getentry.ddbj.nig.ac.jp/getentry/na/FY000237
bmov	Bombyx mori	NCBITAXON	7091	pupa	UBERON	UBERON:0003143	pupa day 4	ovary	UBERON	UBERON:0000992	EST analysis of follicular cell and ovary cDNA libraries	FY000238	ovary	UBERON	UBERON:0000992	DNA DataBank of Japan	FY000238	http://getentry.ddbj.nig.ac.jp/getentry/na/FY000238
bmov	Bombyx mori	NCBITAXON	7091	pupa	UBERON	UBERON:0003143	pupa day 4	ovary	UBERON	UBERON:0000992	EST analysis of follicular cell and ovary cDNA libraries	FY000239	ovary	UBERON	UBERON:0000992	DNA DataBank of Japan	FY000239	http://getentry.ddbj.nig.ac.jp/getentry/na/FY000239
bmov	Bombyx mori	NCBITAXON	7091	pupa	UBERON	UBERON:0003143	pupa day 4	ovary	UBERON	UBERON:0000992	EST analysis of follicular cell and ovary cDNA libraries	FY000240	ovary	UBERON	UBERON:0000992	DNA DataBank of Japan	FY000240	http://getentry.ddbj.nig.ac.jp/getentry/na/FY000240
bmov	Bombyx mori	NCBITAXON	7091	pupa	UBERON	UBERON:0003143	pupa day 4	ovary	UBERON	UBERON:0000992	EST analysis of follicular cell and ovary cDNA libraries	FY000241	ovary	UBERON	UBERON:0000992	DNA DataBank of Japan	FY000241	http://getentry.ddbj.nig.ac.jp/getentry/na/FY000241
bmov	Bombyx mori	NCBITAXON	7091	pupa	UBERON	UBERON:0003143	pupa day 4	ovary	UBERON	UBERON:0000992	EST analysis of follicular cell and ovary cDNA libraries	FY000242	ovary	UBERON	UBERON:0000992	DNA DataBank of Japan	FY000242	http://getentry.ddbj.nig.ac.jp/getentry/na/FY000242
bmov	Bombyx mori	NCBITAXON	7091	pupa	UBERON	UBERON:0003143	pupa day 4	ovary	UBERON	UBERON:0000992	EST analysis of follicular cell and ovary cDNA libraries	FY000243	ovary	UBERON	UBERON:0000992	DNA DataBank of Japan	FY000243	http://getentry.ddbj.nig.ac.jp/getentry/na/FY000243
bmov	Bombyx mori	NCBITAXON	7091	pupa	UBERON	UBERON:0003143	pupa day 4	ovary	UBERON	UBERON:0000992	EST analysis of follicular cell and ovary cDNA libraries	FY000244	ovary	UBERON	UBERON:0000992	DNA DataBank of Japan	FY000244	http://getentry.ddbj.nig.ac.jp/getentry/na/FY000244
bmov	Bombyx mori	NCBITAXON	7091	pupa	UBERON	UBERON:0003143	pupa day 4	ovary	UBERON	UBERON:0000992	EST analysis of follicular cell and ovary cDNA libraries	FY000245	ovary	UBERON	UBERON:0000992	DNA DataBank of Japan	FY000245	http://getentry.ddbj.nig.ac.jp/getentry/na/FY000245
bmov	Bombyx mori	NCBITAXON	7091	pupa	UBERON	UBERON:0003143	pupa day 4	ovary	UBERON	UBERON:0000992	EST analysis of follicular cell and ovary cDNA libraries	FY000246	ovary	UBERON	UBERON:0000992	DNA DataBank of Japan	FY000246	http://getentry.ddbj.nig.ac.jp/getentry/na/FY000246
bmov	Bombyx mori	NCBITAXON	7091	pupa	UBERON	UBERON:0003143	pupa day 4	ovary	UBERON	UBERON:0000992	EST analysis of follicular cell and ovary cDNA libraries	FY000247	ovary	UBERON	UBERON:0000992	DNA DataBank of Japan	FY000247	http://getentry.ddbj.nig.ac.jp/getentry/na/FY000247
bmov	Bombyx mori	NCBITAXON	7091	pupa	UBERON	UBERON:0003143	pupa day 4	ovary	UBERON	UBERON:0000992	EST analysis of follicular cell and ovary cDNA libraries	FY000248	ovary	UBERON	UBERON:0000992	DNA DataBank of Japan	FY000248	http://getentry.ddbj.nig.ac.jp/getentry/na/FY000248
bmov	Bombyx mori	NCBITAXON	7091	pupa	UBERON	UBERON:0003143	pupa day 4	ovary	UBERON	UBERON:0000992	EST analysis of follicular cell and ovary cDNA libraries	FY000249	ovary	UBERON	UBERON:0000992	DNA DataBank of Japan	FY000249	http://getentry.ddbj.nig.ac.jp/getentry/na/FY000249
bmov	Bombyx mori	NCBITAXON	7091	pupa	UBERON	UBERON:0003143	pupa day 4	ovary	UBERON	UBERON:0000992	EST analysis of follicular cell and ovary cDNA libraries	FY000250	ovary	UBERON	UBERON:0000992	DNA DataBank of Japan	FY000250	http://getentry.ddbj.nig.ac.jp/getentry/na/FY000250
bmov	Bombyx mori	NCBITAXON	7091	pupa	UBERON	UBERON:0003143	pupa day 4	ovary	UBERON	UBERON:0000992	EST analysis of follicular cell and ovary cDNA libraries	FY000251	ovary	UBERON	UBERON:0000992	DNA DataBank of Japan	FY000251	http://getentry.ddbj.nig.ac.jp/getentry/na/FY000251
bmov	Bombyx mori	NCBITAXON	7091	pupa	UBERON	UBERON:0003143	pupa day 4	ovary	UBERON	UBERON:0000992	EST analysis of follicular cell and ovary cDNA libraries	FY000252	ovary	UBERON	UBERON:0000992	DNA DataBank of Japan	FY000252	http://getentry.ddbj.nig.ac.jp/getentry/na/FY000252
bmov	Bombyx mori	NCBITAXON	7091	pupa	UBERON	UBERON:0003143	pupa day 4	ovary	UBERON	UBERON:0000992	EST analysis of follicular cell and ovary cDNA libraries	FY000253	ovary	UBERON	UBERON:0000992	DNA DataBank of Japan	FY000253	http://getentry.ddbj.nig.ac.jp/getentry/na/FY000253
bmov	Bombyx mori	NCBITAXON	7091	pupa	UBERON	UBERON:0003143	pupa day 4	ovary	UBERON	UBERON:0000992	EST analysis of follicular cell and ovary cDNA libraries	FY000254	ovary	UBERON	UBERON:0000992	DNA DataBank of Japan	FY000254	http://getentry.ddbj.nig.ac.jp/getentry/na/FY000254
bmov	Bombyx mori	NCBITAXON	7091	pupa	UBERON	UBERON:0003143	pupa day 4	ovary	UBERON	UBERON:0000992	EST analysis of follicular cell and ovary cDNA libraries	FY000255	ovary	UBERON	UBERON:0000992	DNA DataBank of Japan	FY000255	http://getentry.ddbj.nig.ac.jp/getentry/na/FY000255
bmov	Bombyx mori	NCBITAXON	7091	pupa	UBERON	UBERON:0003143	pupa day 4	ovary	UBERON	UBERON:0000992	EST analysis of follicular cell and ovary cDNA libraries	FY000256	ovary	UBERON	UBERON:0000992	DNA DataBank of Japan	FY000256	http://getentry.ddbj.nig.ac.jp/getentry/na/FY000256
bmov	Bombyx mori	NCBITAXON	7091	pupa	UBERON	UBERON:0003143	pupa day 4	ovary	UBERON	UBERON:0000992	EST analysis of follicular cell and ovary cDNA libraries	FY000257	ovary	UBERON	UBERON:0000992	DNA DataBank of Japan	FY000257	http://getentry.ddbj.nig.ac.jp/getentry/na/FY000257
bmov	Bombyx mori	NCBITAXON	7091	pupa	UBERON	UBERON:0003143	pupa day 4	ovary	UBERON	UBERON:0000992	EST analysis of follicular cell and ovary cDNA libraries	FY000258	ovary	UBERON	UBERON:0000992	DNA DataBank of Japan	FY000258	http://getentry.ddbj.nig.ac.jp/getentry/na/FY000258
bmov	Bombyx mori	NCBITAXON	7091	pupa	UBERON	UBERON:0003143	pupa day 4	ovary	UBERON	UBERON:0000992	EST analysis of follicular cell and ovary cDNA libraries	FY000259	ovary	UBERON	UBERON:0000992	DNA DataBank of Japan	FY000259	http://getentry.ddbj.nig.ac.jp/getentry/na/FY000259
bmov	Bombyx mori	NCBITAXON	7091	pupa	UBERON	UBERON:0003143	pupa day 4	ovary	UBERON	UBERON:0000992	EST analysis of follicular cell and ovary cDNA libraries	FY000260	ovary	UBERON	UBERON:0000992	DNA DataBank of Japan	FY000260	http://getentry.ddbj.nig.ac.jp/getentry/na/FY000260
bmov	Bombyx mori	NCBITAXON	7091	pupa	UBERON	UBERON:0003143	pupa day 4	ovary	UBERON	UBERON:0000992	EST analysis of follicular cell and ovary cDNA libraries	FY000261	ovary	UBERON	UBERON:0000992	DNA DataBank of Japan	FY000261	http://getentry.ddbj.nig.ac.jp/getentry/na/FY000261
bmov	Bombyx mori	NCBITAXON	7091	pupa	UBERON	UBERON:0003143	pupa day 4	ovary	UBERON	UBERON:0000992	EST analysis of follicular cell and ovary cDNA libraries	FY000262	ovary	UBERON	UBERON:0000992	DNA DataBank of Japan	FY000262	http://getentry.ddbj.nig.ac.jp/getentry/na/FY000262
bmov	Bombyx mori	NCBITAXON	7091	pupa	UBERON	UBERON:0003143	pupa day 4	ovary	UBERON	UBERON:0000992	EST analysis of follicular cell and ovary cDNA libraries	FY000263	ovary	UBERON	UBERON:0000992	DNA DataBank of Japan	FY000263	http://getentry.ddbj.nig.ac.jp/getentry/na/FY000263
bmov	Bombyx mori	NCBITAXON	7091	pupa	UBERON	UBERON:0003143	pupa day 4	ovary	UBERON	UBERON:0000992	EST analysis of follicular cell and ovary cDNA libraries	FY000264	ovary	UBERON	UBERON:0000992	DNA DataBank of Japan	FY000264	http://getentry.ddbj.nig.ac.jp/getentry/na/FY000264
bmov	Bombyx mori	NCBITAXON	7091	pupa	UBERON	UBERON:0003143	pupa day 4	ovary	UBERON	UBERON:0000992	EST analysis of follicular cell and ovary cDNA libraries	FY000265	ovary	UBERON	UBERON:0000992	DNA DataBank of Japan	FY000265	http://getentry.ddbj.nig.ac.jp/getentry/na/FY000265
bmov	Bombyx mori	NCBITAXON	7091	pupa	UBERON	UBERON:0003143	pupa day 4	ovary	UBERON	UBERON:0000992	EST analysis of follicular cell and ovary cDNA libraries	FY000266	ovary	UBERON	UBERON:0000992	DNA DataBank of Japan	FY000266	http://getentry.ddbj.nig.ac.jp/getentry/na/FY000266
bmov	Bombyx mori	NCBITAXON	7091	pupa	UBERON	UBERON:0003143	pupa day 4	ovary	UBERON	UBERON:0000992	EST analysis of follicular cell and ovary cDNA libraries	FY000267	ovary	UBERON	UBERON:0000992	DNA DataBank of Japan	FY000267	http://getentry.ddbj.nig.ac.jp/getentry/na/FY000267
bmov	Bombyx mori	NCBITAXON	7091	pupa	UBERON	UBERON:0003143	pupa day 4	ovary	UBERON	UBERON:0000992	EST analysis of follicular cell and ovary cDNA libraries	FY000268	ovary	UBERON	UBERON:0000992	DNA DataBank of Japan	FY000268	http://getentry.ddbj.nig.ac.jp/getentry/na/FY000268
bmov	Bombyx mori	NCBITAXON	7091	pupa	UBERON	UBERON:0003143	pupa day 4	ovary	UBERON	UBERON:0000992	EST analysis of follicular cell and ovary cDNA libraries	FY000269	ovary	UBERON	UBERON:0000992	DNA DataBank of Japan	FY000269	http://getentry.ddbj.nig.ac.jp/getentry/na/FY000269
bmov	Bombyx mori	NCBITAXON	7091	pupa	UBERON	UBERON:0003143	pupa day 4	ovary	UBERON	UBERON:0000992	EST analysis of follicular cell and ovary cDNA libraries	FY000270	ovary	UBERON	UBERON:0000992	DNA DataBank of Japan	FY000270	http://getentry.ddbj.nig.ac.jp/getentry/na/FY000270
bmov	Bombyx mori	NCBITAXON	7091	pupa	UBERON	UBERON:0003143	pupa day 4	ovary	UBERON	UBERON:0000992	EST analysis of follicular cell and ovary cDNA libraries	FY000271	ovary	UBERON	UBERON:0000992	DNA DataBank of Japan	FY000271	http://getentry.ddbj.nig.ac.jp/getentry/na/FY000271
bmov	Bombyx mori	NCBITAXON	7091	pupa	UBERON	UBERON:0003143	pupa day 4	ovary	UBERON	UBERON:0000992	EST analysis of follicular cell and ovary cDNA libraries	FY000272	ovary	UBERON	UBERON:0000992	DNA DataBank of Japan	FY000272	http://getentry.ddbj.nig.ac.jp/getentry/na/FY000272
bmov	Bombyx mori	NCBITAXON	7091	pupa	UBERON	UBERON:0003143	pupa day 4	ovary	UBERON	UBERON:0000992	EST analysis of follicular cell and ovary cDNA libraries	FY000273	ovary	UBERON	UBERON:0000992	DNA DataBank of Japan	FY000273	http://getentry.ddbj.nig.ac.jp/getentry/na/FY000273
bmov	Bombyx mori	NCBITAXON	7091	pupa	UBERON	UBERON:0003143	pupa day 4	ovary	UBERON	UBERON:0000992	EST analysis of follicular cell and ovary cDNA libraries	FY000274	ovary	UBERON	UBERON:0000992	DNA DataBank of Japan	FY000274	http://getentry.ddbj.nig.ac.jp/getentry/na/FY000274
bmov	Bombyx mori	NCBITAXON	7091	pupa	UBERON	UBERON:0003143	pupa day 4	ovary	UBERON	UBERON:0000992	EST analysis of follicular cell and ovary cDNA libraries	FY000275	ovary	UBERON	UBERON:0000992	DNA DataBank of Japan	FY000275	http://getentry.ddbj.nig.ac.jp/getentry/na/FY000275
bmov	Bombyx mori	NCBITAXON	7091	pupa	UBERON	UBERON:0003143	pupa day 4	ovary	UBERON	UBERON:0000992	EST analysis of follicular cell and ovary cDNA libraries	FY000276	ovary	UBERON	UBERON:0000992	DNA DataBank of Japan	FY000276	http://getentry.ddbj.nig.ac.jp/getentry/na/FY000276
bmov	Bombyx mori	NCBITAXON	7091	pupa	UBERON	UBERON:0003143	pupa day 4	ovary	UBERON	UBERON:0000992	EST analysis of follicular cell and ovary cDNA libraries	FY000277	ovary	UBERON	UBERON:0000992	DNA DataBank of Japan	FY000277	http://getentry.ddbj.nig.ac.jp/getentry/na/FY000277
bmov	Bombyx mori	NCBITAXON	7091	pupa	UBERON	UBERON:0003143	pupa day 4	ovary	UBERON	UBERON:0000992	EST analysis of follicular cell and ovary cDNA libraries	FY000278	ovary	UBERON	UBERON:0000992	DNA DataBank of Japan	FY000278	http://getentry.ddbj.nig.ac.jp/getentry/na/FY000278
bmov	Bombyx mori	NCBITAXON	7091	pupa	UBERON	UBERON:0003143	pupa day 4	ovary	UBERON	UBERON:0000992	EST analysis of follicular cell and ovary cDNA libraries	FY000279	ovary	UBERON	UBERON:0000992	DNA DataBank of Japan	FY000279	http://getentry.ddbj.nig.ac.jp/getentry/na/FY000279
bmov	Bombyx mori	NCBITAXON	7091	pupa	UBERON	UBERON:0003143	pupa day 4	ovary	UBERON	UBERON:0000992	EST analysis of follicular cell and ovary cDNA libraries	FY000280	ovary	UBERON	UBERON:0000992	DNA DataBank of Japan	FY000280	http://getentry.ddbj.nig.ac.jp/getentry/na/FY000280
bmov	Bombyx mori	NCBITAXON	7091	pupa	UBERON	UBERON:0003143	pupa day 4	ovary	UBERON	UBERON:0000992	EST analysis of follicular cell and ovary cDNA libraries	FY000281	ovary	UBERON	UBERON:0000992	DNA DataBank of Japan	FY000281	http://getentry.ddbj.nig.ac.jp/getentry/na/FY000281
bmov	Bombyx mori	NCBITAXON	7091	pupa	UBERON	UBERON:0003143	pupa day 4	ovary	UBERON	UBERON:0000992	EST analysis of follicular cell and ovary cDNA libraries	FY000282	ovary	UBERON	UBERON:0000992	DNA DataBank of Japan	FY000282	http://getentry.ddbj.nig.ac.jp/getentry/na/FY000282
bmov	Bombyx mori	NCBITAXON	7091	pupa	UBERON	UBERON:0003143	pupa day 4	ovary	UBERON	UBERON:0000992	EST analysis of follicular cell and ovary cDNA libraries	FY000283	ovary	UBERON	UBERON:0000992	DNA DataBank of Japan	FY000283	http://getentry.ddbj.nig.ac.jp/getentry/na/FY000283
bmov	Bombyx mori	NCBITAXON	7091	pupa	UBERON	UBERON:0003143	pupa day 4	ovary	UBERON	UBERON:0000992	EST analysis of follicular cell and ovary cDNA libraries	FY000284	ovary	UBERON	UBERON:0000992	DNA DataBank of Japan	FY000284	http://getentry.ddbj.nig.ac.jp/getentry/na/FY000284
bmov	Bombyx mori	NCBITAXON	7091	pupa	UBERON	UBERON:0003143	pupa day 4	ovary	UBERON	UBERON:0000992	EST analysis of follicular cell and ovary cDNA libraries	FY000285	ovary	UBERON	UBERON:0000992	DNA DataBank of Japan	FY000285	http://getentry.ddbj.nig.ac.jp/getentry/na/FY000285
bmov	Bombyx mori	NCBITAXON	7091	pupa	UBERON	UBERON:0003143	pupa day 4	ovary	UBERON	UBERON:0000992	EST analysis of follicular cell and ovary cDNA libraries	FY000286	ovary	UBERON	UBERON:0000992	DNA DataBank of Japan	FY000286	http://getentry.ddbj.nig.ac.jp/getentry/na/FY000286
bmov	Bombyx mori	NCBITAXON	7091	pupa	UBERON	UBERON:0003143	pupa day 4	ovary	UBERON	UBERON:0000992	EST analysis of follicular cell and ovary cDNA libraries	FY000287	ovary	UBERON	UBERON:0000992	DNA DataBank of Japan	FY000287	http://getentry.ddbj.nig.ac.jp/getentry/na/FY000287
bmov	Bombyx mori	NCBITAXON	7091	pupa	UBERON	UBERON:0003143	pupa day 4	ovary	UBERON	UBERON:0000992	EST analysis of follicular cell and ovary cDNA libraries	FY000288	ovary	UBERON	UBERON:0000992	DNA DataBank of Japan	FY000288	http://getentry.ddbj.nig.ac.jp/getentry/na/FY000288
bmov	Bombyx mori	NCBITAXON	7091	pupa	UBERON	UBERON:0003143	pupa day 4	ovary	UBERON	UBERON:0000992	EST analysis of follicular cell and ovary cDNA libraries	FY000289	ovary	UBERON	UBERON:0000992	DNA DataBank of Japan	FY000289	http://getentry.ddbj.nig.ac.jp/getentry/na/FY000289
bmov	Bombyx mori	NCBITAXON	7091	pupa	UBERON	UBERON:0003143	pupa day 4	ovary	UBERON	UBERON:0000992	EST analysis of follicular cell and ovary cDNA libraries	FY000290	ovary	UBERON	UBERON:0000992	DNA DataBank of Japan	FY000290	http://getentry.ddbj.nig.ac.jp/getentry/na/FY000290
bmov	Bombyx mori	NCBITAXON	7091	pupa	UBERON	UBERON:0003143	pupa day 4	ovary	UBERON	UBERON:0000992	EST analysis of follicular cell and ovary cDNA libraries	FY000291	ovary	UBERON	UBERON:0000992	DNA DataBank of Japan	FY000291	http://getentry.ddbj.nig.ac.jp/getentry/na/FY000291
bmov	Bombyx mori	NCBITAXON	7091	pupa	UBERON	UBERON:0003143	pupa day 4	ovary	UBERON	UBERON:0000992	EST analysis of follicular cell and ovary cDNA libraries	FY000292	ovary	UBERON	UBERON:0000992	DNA DataBank of Japan	FY000292	http://getentry.ddbj.nig.ac.jp/getentry/na/FY000292
bmov	Bombyx mori	NCBITAXON	7091	pupa	UBERON	UBERON:0003143	pupa day 4	ovary	UBERON	UBERON:0000992	EST analysis of follicular cell and ovary cDNA libraries	FY000293	ovary	UBERON	UBERON:0000992	DNA DataBank of Japan	FY000293	http://getentry.ddbj.nig.ac.jp/getentry/na/FY000293
bmov	Bombyx mori	NCBITAXON	7091	pupa	UBERON	UBERON:0003143	pupa day 4	ovary	UBERON	UBERON:0000992	EST analysis of follicular cell and ovary cDNA libraries	FY000294	ovary	UBERON	UBERON:0000992	DNA DataBank of Japan	FY000294	http://getentry.ddbj.nig.ac.jp/getentry/na/FY000294
bmov	Bombyx mori	NCBITAXON	7091	pupa	UBERON	UBERON:0003143	pupa day 4	ovary	UBERON	UBERON:0000992	EST analysis of follicular cell and ovary cDNA libraries	FY000295	ovary	UBERON	UBERON:0000992	DNA DataBank of Japan	FY000295	http://getentry.ddbj.nig.ac.jp/getentry/na/FY000295
bmov	Bombyx mori	NCBITAXON	7091	pupa	UBERON	UBERON:0003143	pupa day 4	ovary	UBERON	UBERON:0000992	EST analysis of follicular cell and ovary cDNA libraries	FY000296	ovary	UBERON	UBERON:0000992	DNA DataBank of Japan	FY000296	http://getentry.ddbj.nig.ac.jp/getentry/na/FY000296
bmov	Bombyx mori	NCBITAXON	7091	pupa	UBERON	UBERON:0003143	pupa day 4	ovary	UBERON	UBERON:0000992	EST analysis of follicular cell and ovary cDNA libraries	FY000297	ovary	UBERON	UBERON:0000992	DNA DataBank of Japan	FY000297	http://getentry.ddbj.nig.ac.jp/getentry/na/FY000297
bmov	Bombyx mori	NCBITAXON	7091	pupa	UBERON	UBERON:0003143	pupa day 4	ovary	UBERON	UBERON:0000992	EST analysis of follicular cell and ovary cDNA libraries	FY000298	ovary	UBERON	UBERON:0000992	DNA DataBank of Japan	FY000298	http://getentry.ddbj.nig.ac.jp/getentry/na/FY000298
bmov	Bombyx mori	NCBITAXON	7091	pupa	UBERON	UBERON:0003143	pupa day 4	ovary	UBERON	UBERON:0000992	EST analysis of follicular cell and ovary cDNA libraries	FY000299	ovary	UBERON	UBERON:0000992	DNA DataBank of Japan	FY000299	http://getentry.ddbj.nig.ac.jp/getentry/na/FY000299
bmov	Bombyx mori	NCBITAXON	7091	pupa	UBERON	UBERON:0003143	pupa day 4	ovary	UBERON	UBERON:0000992	EST analysis of follicular cell and ovary cDNA libraries	FY000300	ovary	UBERON	UBERON:0000992	DNA DataBank of Japan	FY000300	http://getentry.ddbj.nig.ac.jp/getentry/na/FY000300
bmov	Bombyx mori	NCBITAXON	7091	pupa	UBERON	UBERON:0003143	pupa day 4	ovary	UBERON	UBERON:0000992	EST analysis of follicular cell and ovary cDNA libraries	FY000301	ovary	UBERON	UBERON:0000992	DNA DataBank of Japan	FY000301	http://getentry.ddbj.nig.ac.jp/getentry/na/FY000301
bmov	Bombyx mori	NCBITAXON	7091	pupa	UBERON	UBERON:0003143	pupa day 4	ovary	UBERON	UBERON:0000992	EST analysis of follicular cell and ovary cDNA libraries	FY000302	ovary	UBERON	UBERON:0000992	DNA DataBank of Japan	FY000302	http://getentry.ddbj.nig.ac.jp/getentry/na/FY000302
bmov	Bombyx mori	NCBITAXON	7091	pupa	UBERON	UBERON:0003143	pupa day 4	ovary	UBERON	UBERON:0000992	EST analysis of follicular cell and ovary cDNA libraries	FY000303	ovary	UBERON	UBERON:0000992	DNA DataBank of Japan	FY000303	http://getentry.ddbj.nig.ac.jp/getentry/na/FY000303
bmov	Bombyx mori	NCBITAXON	7091	pupa	UBERON	UBERON:0003143	pupa day 4	ovary	UBERON	UBERON:0000992	EST analysis of follicular cell and ovary cDNA libraries	FY000304	ovary	UBERON	UBERON:0000992	DNA DataBank of Japan	FY000304	http://getentry.ddbj.nig.ac.jp/getentry/na/FY000304
bmov	Bombyx mori	NCBITAXON	7091	pupa	UBERON	UBERON:0003143	pupa day 4	ovary	UBERON	UBERON:0000992	EST analysis of follicular cell and ovary cDNA libraries	FY000305	ovary	UBERON	UBERON:0000992	DNA DataBank of Japan	FY000305	http://getentry.ddbj.nig.ac.jp/getentry/na/FY000305
bmov	Bombyx mori	NCBITAXON	7091	pupa	UBERON	UBERON:0003143	pupa day 4	ovary	UBERON	UBERON:0000992	EST analysis of follicular cell and ovary cDNA libraries	FY000306	ovary	UBERON	UBERON:0000992	DNA DataBank of Japan	FY000306	http://getentry.ddbj.nig.ac.jp/getentry/na/FY000306
bmov	Bombyx mori	NCBITAXON	7091	pupa	UBERON	UBERON:0003143	pupa day 4	ovary	UBERON	UBERON:0000992	EST analysis of follicular cell and ovary cDNA libraries	FY000307	ovary	UBERON	UBERON:0000992	DNA DataBank of Japan	FY000307	http://getentry.ddbj.nig.ac.jp/getentry/na/FY000307
bmov	Bombyx mori	NCBITAXON	7091	pupa	UBERON	UBERON:0003143	pupa day 4	ovary	UBERON	UBERON:0000992	EST analysis of follicular cell and ovary cDNA libraries	FY000308	ovary	UBERON	UBERON:0000992	DNA DataBank of Japan	FY000308	http://getentry.ddbj.nig.ac.jp/getentry/na/FY000308
bmov	Bombyx mori	NCBITAXON	7091	pupa	UBERON	UBERON:0003143	pupa day 4	ovary	UBERON	UBERON:0000992	EST analysis of follicular cell and ovary cDNA libraries	FY000309	ovary	UBERON	UBERON:0000992	DNA DataBank of Japan	FY000309	http://getentry.ddbj.nig.ac.jp/getentry/na/FY000309
bmov	Bombyx mori	NCBITAXON	7091	pupa	UBERON	UBERON:0003143	pupa day 4	ovary	UBERON	UBERON:0000992	EST analysis of follicular cell and ovary cDNA libraries	FY000310	ovary	UBERON	UBERON:0000992	DNA DataBank of Japan	FY000310	http://getentry.ddbj.nig.ac.jp/getentry/na/FY000310
bmov	Bombyx mori	NCBITAXON	7091	pupa	UBERON	UBERON:0003143	pupa day 4	ovary	UBERON	UBERON:0000992	EST analysis of follicular cell and ovary cDNA libraries	FY000311	ovary	UBERON	UBERON:0000992	DNA DataBank of Japan	FY000311	http://getentry.ddbj.nig.ac.jp/getentry/na/FY000311
bmov	Bombyx mori	NCBITAXON	7091	pupa	UBERON	UBERON:0003143	pupa day 4	ovary	UBERON	UBERON:0000992	EST analysis of follicular cell and ovary cDNA libraries	FY000312	ovary	UBERON	UBERON:0000992	DNA DataBank of Japan	FY000312	http://getentry.ddbj.nig.ac.jp/getentry/na/FY000312
bmov	Bombyx mori	NCBITAXON	7091	pupa	UBERON	UBERON:0003143	pupa day 4	ovary	UBERON	UBERON:0000992	EST analysis of follicular cell and ovary cDNA libraries	FY000313	ovary	UBERON	UBERON:0000992	DNA DataBank of Japan	FY000313	http://getentry.ddbj.nig.ac.jp/getentry/na/FY000313
bmov	Bombyx mori	NCBITAXON	7091	pupa	UBERON	UBERON:0003143	pupa day 4	ovary	UBERON	UBERON:0000992	EST analysis of follicular cell and ovary cDNA libraries	FY000314	ovary	UBERON	UBERON:0000992	DNA DataBank of Japan	FY000314	http://getentry.ddbj.nig.ac.jp/getentry/na/FY000314
bmov	Bombyx mori	NCBITAXON	7091	pupa	UBERON	UBERON:0003143	pupa day 4	ovary	UBERON	UBERON:0000992	EST analysis of follicular cell and ovary cDNA libraries	FY000315	ovary	UBERON	UBERON:0000992	DNA DataBank of Japan	FY000315	http://getentry.ddbj.nig.ac.jp/getentry/na/FY000315
bmov	Bombyx mori	NCBITAXON	7091	pupa	UBERON	UBERON:0003143	pupa day 4	ovary	UBERON	UBERON:0000992	EST analysis of follicular cell and ovary cDNA libraries	FY000316	ovary	UBERON	UBERON:0000992	DNA DataBank of Japan	FY000316	http://getentry.ddbj.nig.ac.jp/getentry/na/FY000316
bmov	Bombyx mori	NCBITAXON	7091	pupa	UBERON	UBERON:0003143	pupa day 4	ovary	UBERON	UBERON:0000992	EST analysis of follicular cell and ovary cDNA libraries	FY000317	ovary	UBERON	UBERON:0000992	DNA DataBank of Japan	FY000317	http://getentry.ddbj.nig.ac.jp/getentry/na/FY000317
bmov	Bombyx mori	NCBITAXON	7091	pupa	UBERON	UBERON:0003143	pupa day 4	ovary	UBERON	UBERON:0000992	EST analysis of follicular cell and ovary cDNA libraries	FY000318	ovary	UBERON	UBERON:0000992	DNA DataBank of Japan	FY000318	http://getentry.ddbj.nig.ac.jp/getentry/na/FY000318
bmov	Bombyx mori	NCBITAXON	7091	pupa	UBERON	UBERON:0003143	pupa day 4	ovary	UBERON	UBERON:0000992	EST analysis of follicular cell and ovary cDNA libraries	FY000319	ovary	UBERON	UBERON:0000992	DNA DataBank of Japan	FY000319	http://getentry.ddbj.nig.ac.jp/getentry/na/FY000319
bmov	Bombyx mori	NCBITAXON	7091	pupa	UBERON	UBERON:0003143	pupa day 4	ovary	UBERON	UBERON:0000992	EST analysis of follicular cell and ovary cDNA libraries	FY000320	ovary	UBERON	UBERON:0000992	DNA DataBank of Japan	FY000320	http://getentry.ddbj.nig.ac.jp/getentry/na/FY000320
bmov	Bombyx mori	NCBITAXON	7091	pupa	UBERON	UBERON:0003143	pupa day 4	ovary	UBERON	UBERON:0000992	EST analysis of follicular cell and ovary cDNA libraries	FY000321	ovary	UBERON	UBERON:0000992	DNA DataBank of Japan	FY000321	http://getentry.ddbj.nig.ac.jp/getentry/na/FY000321
bmov	Bombyx mori	NCBITAXON	7091	pupa	UBERON	UBERON:0003143	pupa day 4	ovary	UBERON	UBERON:0000992	EST analysis of follicular cell and ovary cDNA libraries	FY000322	ovary	UBERON	UBERON:0000992	DNA DataBank of Japan	FY000322	http://getentry.ddbj.nig.ac.jp/getentry/na/FY000322
bmov	Bombyx mori	NCBITAXON	7091	pupa	UBERON	UBERON:0003143	pupa day 4	ovary	UBERON	UBERON:0000992	EST analysis of follicular cell and ovary cDNA libraries	FY000323	ovary	UBERON	UBERON:0000992	DNA DataBank of Japan	FY000323	http://getentry.ddbj.nig.ac.jp/getentry/na/FY000323
bmov	Bombyx mori	NCBITAXON	7091	pupa	UBERON	UBERON:0003143	pupa day 4	ovary	UBERON	UBERON:0000992	EST analysis of follicular cell and ovary cDNA libraries	FY000324	ovary	UBERON	UBERON:0000992	DNA DataBank of Japan	FY000324	http://getentry.ddbj.nig.ac.jp/getentry/na/FY000324
bmov	Bombyx mori	NCBITAXON	7091	pupa	UBERON	UBERON:0003143	pupa day 4	ovary	UBERON	UBERON:0000992	EST analysis of follicular cell and ovary cDNA libraries	FY000325	ovary	UBERON	UBERON:0000992	DNA DataBank of Japan	FY000325	http://getentry.ddbj.nig.ac.jp/getentry/na/FY000325
bmov	Bombyx mori	NCBITAXON	7091	pupa	UBERON	UBERON:0003143	pupa day 4	ovary	UBERON	UBERON:0000992	EST analysis of follicular cell and ovary cDNA libraries	FY000326	ovary	UBERON	UBERON:0000992	DNA DataBank of Japan	FY000326	http://getentry.ddbj.nig.ac.jp/getentry/na/FY000326
bmov	Bombyx mori	NCBITAXON	7091	pupa	UBERON	UBERON:0003143	pupa day 4	ovary	UBERON	UBERON:0000992	EST analysis of follicular cell and ovary cDNA libraries	FY000327	ovary	UBERON	UBERON:0000992	DNA DataBank of Japan	FY000327	http://getentry.ddbj.nig.ac.jp/getentry/na/FY000327
bmov	Bombyx mori	NCBITAXON	7091	pupa	UBERON	UBERON:0003143	pupa day 4	ovary	UBERON	UBERON:0000992	EST analysis of follicular cell and ovary cDNA libraries	FY000328	ovary	UBERON	UBERON:0000992	DNA DataBank of Japan	FY000328	http://getentry.ddbj.nig.ac.jp/getentry/na/FY000328
bmov	Bombyx mori	NCBITAXON	7091	pupa	UBERON	UBERON:0003143	pupa day 4	ovary	UBERON	UBERON:0000992	EST analysis of follicular cell and ovary cDNA libraries	FY000329	ovary	UBERON	UBERON:0000992	DNA DataBank of Japan	FY000329	http://getentry.ddbj.nig.ac.jp/getentry/na/FY000329
bmov	Bombyx mori	NCBITAXON	7091	pupa	UBERON	UBERON:0003143	pupa day 4	ovary	UBERON	UBERON:0000992	EST analysis of follicular cell and ovary cDNA libraries	FY000330	ovary	UBERON	UBERON:0000992	DNA DataBank of Japan	FY000330	http://getentry.ddbj.nig.ac.jp/getentry/na/FY000330
bmov	Bombyx mori	NCBITAXON	7091	pupa	UBERON	UBERON:0003143	pupa day 4	ovary	UBERON	UBERON:0000992	EST analysis of follicular cell and ovary cDNA libraries	FY000331	ovary	UBERON	UBERON:0000992	DNA DataBank of Japan	FY000331	http://getentry.ddbj.nig.ac.jp/getentry/na/FY000331
bmov	Bombyx mori	NCBITAXON	7091	pupa	UBERON	UBERON:0003143	pupa day 4	ovary	UBERON	UBERON:0000992	EST analysis of follicular cell and ovary cDNA libraries	FY000332	ovary	UBERON	UBERON:0000992	DNA DataBank of Japan	FY000332	http://getentry.ddbj.nig.ac.jp/getentry/na/FY000332
bmov	Bombyx mori	NCBITAXON	7091	pupa	UBERON	UBERON:0003143	pupa day 4	ovary	UBERON	UBERON:0000992	EST analysis of follicular cell and ovary cDNA libraries	FY000333	ovary	UBERON	UBERON:0000992	DNA DataBank of Japan	FY000333	http://getentry.ddbj.nig.ac.jp/getentry/na/FY000333
bmov	Bombyx mori	NCBITAXON	7091	pupa	UBERON	UBERON:0003143	pupa day 4	ovary	UBERON	UBERON:0000992	EST analysis of follicular cell and ovary cDNA libraries	FY000334	ovary	UBERON	UBERON:0000992	DNA DataBank of Japan	FY000334	http://getentry.ddbj.nig.ac.jp/getentry/na/FY000334
bmov	Bombyx mori	NCBITAXON	7091	pupa	UBERON	UBERON:0003143	pupa day 4	ovary	UBERON	UBERON:0000992	EST analysis of follicular cell and ovary cDNA libraries	FY000335	ovary	UBERON	UBERON:0000992	DNA DataBank of Japan	FY000335	http://getentry.ddbj.nig.ac.jp/getentry/na/FY000335
bmov	Bombyx mori	NCBITAXON	7091	pupa	UBERON	UBERON:0003143	pupa day 4	ovary	UBERON	UBERON:0000992	EST analysis of follicular cell and ovary cDNA libraries	FY000336	ovary	UBERON	UBERON:0000992	DNA DataBank of Japan	FY000336	http://getentry.ddbj.nig.ac.jp/getentry/na/FY000336
bmov	Bombyx mori	NCBITAXON	7091	pupa	UBERON	UBERON:0003143	pupa day 4	ovary	UBERON	UBERON:0000992	EST analysis of follicular cell and ovary cDNA libraries	FY000337	ovary	UBERON	UBERON:0000992	DNA DataBank of Japan	FY000337	http://getentry.ddbj.nig.ac.jp/getentry/na/FY000337
bmov	Bombyx mori	NCBITAXON	7091	pupa	UBERON	UBERON:0003143	pupa day 4	ovary	UBERON	UBERON:0000992	EST analysis of follicular cell and ovary cDNA libraries	FY000338	ovary	UBERON	UBERON:0000992	DNA DataBank of Japan	FY000338	http://getentry.ddbj.nig.ac.jp/getentry/na/FY000338
bmov	Bombyx mori	NCBITAXON	7091	pupa	UBERON	UBERON:0003143	pupa day 4	ovary	UBERON	UBERON:0000992	EST analysis of follicular cell and ovary cDNA libraries	FY000339	ovary	UBERON	UBERON:0000992	DNA DataBank of Japan	FY000339	http://getentry.ddbj.nig.ac.jp/getentry/na/FY000339
bmov	Bombyx mori	NCBITAXON	7091	pupa	UBERON	UBERON:0003143	pupa day 4	ovary	UBERON	UBERON:0000992	EST analysis of follicular cell and ovary cDNA libraries	FY000340	ovary	UBERON	UBERON:0000992	DNA DataBank of Japan	FY000340	http://getentry.ddbj.nig.ac.jp/getentry/na/FY000340
bmov	Bombyx mori	NCBITAXON	7091	pupa	UBERON	UBERON:0003143	pupa day 4	ovary	UBERON	UBERON:0000992	EST analysis of follicular cell and ovary cDNA libraries	FY000341	ovary	UBERON	UBERON:0000992	DNA DataBank of Japan	FY000341	http://getentry.ddbj.nig.ac.jp/getentry/na/FY000341
bmov	Bombyx mori	NCBITAXON	7091	pupa	UBERON	UBERON:0003143	pupa day 4	ovary	UBERON	UBERON:0000992	EST analysis of follicular cell and ovary cDNA libraries	FY000342	ovary	UBERON	UBERON:0000992	DNA DataBank of Japan	FY000342	http://getentry.ddbj.nig.ac.jp/getentry/na/FY000342
bmov	Bombyx mori	NCBITAXON	7091	pupa	UBERON	UBERON:0003143	pupa day 4	ovary	UBERON	UBERON:0000992	EST analysis of follicular cell and ovary cDNA libraries	FY000343	ovary	UBERON	UBERON:0000992	DNA DataBank of Japan	FY000343	http://getentry.ddbj.nig.ac.jp/getentry/na/FY000343
bmov	Bombyx mori	NCBITAXON	7091	pupa	UBERON	UBERON:0003143	pupa day 4	ovary	UBERON	UBERON:0000992	EST analysis of follicular cell and ovary cDNA libraries	FY000344	ovary	UBERON	UBERON:0000992	DNA DataBank of Japan	FY000344	http://getentry.ddbj.nig.ac.jp/getentry/na/FY000344
bmov	Bombyx mori	NCBITAXON	7091	pupa	UBERON	UBERON:0003143	pupa day 4	ovary	UBERON	UBERON:0000992	EST analysis of follicular cell and ovary cDNA libraries	FY000345	ovary	UBERON	UBERON:0000992	DNA DataBank of Japan	FY000345	http://getentry.ddbj.nig.ac.jp/getentry/na/FY000345
bmov	Bombyx mori	NCBITAXON	7091	pupa	UBERON	UBERON:0003143	pupa day 4	ovary	UBERON	UBERON:0000992	EST analysis of follicular cell and ovary cDNA libraries	FY000346	ovary	UBERON	UBERON:0000992	DNA DataBank of Japan	FY000346	http://getentry.ddbj.nig.ac.jp/getentry/na/FY000346
bmov	Bombyx mori	NCBITAXON	7091	pupa	UBERON	UBERON:0003143	pupa day 4	ovary	UBERON	UBERON:0000992	EST analysis of follicular cell and ovary cDNA libraries	FY000347	ovary	UBERON	UBERON:0000992	DNA DataBank of Japan	FY000347	http://getentry.ddbj.nig.ac.jp/getentry/na/FY000347
bmov	Bombyx mori	NCBITAXON	7091	pupa	UBERON	UBERON:0003143	pupa day 4	ovary	UBERON	UBERON:0000992	EST analysis of follicular cell and ovary cDNA libraries	FY000348	ovary	UBERON	UBERON:0000992	DNA DataBank of Japan	FY000348	http://getentry.ddbj.nig.ac.jp/getentry/na/FY000348
bmov	Bombyx mori	NCBITAXON	7091	pupa	UBERON	UBERON:0003143	pupa day 4	ovary	UBERON	UBERON:0000992	EST analysis of follicular cell and ovary cDNA libraries	FY000349	ovary	UBERON	UBERON:0000992	DNA DataBank of Japan	FY000349	http://getentry.ddbj.nig.ac.jp/getentry/na/FY000349
bmov	Bombyx mori	NCBITAXON	7091	pupa	UBERON	UBERON:0003143	pupa day 4	ovary	UBERON	UBERON:0000992	EST analysis of follicular cell and ovary cDNA libraries	FY000350	ovary	UBERON	UBERON:0000992	DNA DataBank of Japan	FY000350	http://getentry.ddbj.nig.ac.jp/getentry/na/FY000350
bmov	Bombyx mori	NCBITAXON	7091	pupa	UBERON	UBERON:0003143	pupa day 4	ovary	UBERON	UBERON:0000992	EST analysis of follicular cell and ovary cDNA libraries	FY000351	ovary	UBERON	UBERON:0000992	DNA DataBank of Japan	FY000351	http://getentry.ddbj.nig.ac.jp/getentry/na/FY000351
bmov	Bombyx mori	NCBITAXON	7091	pupa	UBERON	UBERON:0003143	pupa day 4	ovary	UBERON	UBERON:0000992	EST analysis of follicular cell and ovary cDNA libraries	FY000352	ovary	UBERON	UBERON:0000992	DNA DataBank of Japan	FY000352	http://getentry.ddbj.nig.ac.jp/getentry/na/FY000352
bmov	Bombyx mori	NCBITAXON	7091	pupa	UBERON	UBERON:0003143	pupa day 4	ovary	UBERON	UBERON:0000992	EST analysis of follicular cell and ovary cDNA libraries	FY000353	ovary	UBERON	UBERON:0000992	DNA DataBank of Japan	FY000353	http://getentry.ddbj.nig.ac.jp/getentry/na/FY000353
bmov	Bombyx mori	NCBITAXON	7091	pupa	UBERON	UBERON:0003143	pupa day 4	ovary	UBERON	UBERON:0000992	EST analysis of follicular cell and ovary cDNA libraries	FY000354	ovary	UBERON	UBERON:0000992	DNA DataBank of Japan	FY000354	http://getentry.ddbj.nig.ac.jp/getentry/na/FY000354
bmov	Bombyx mori	NCBITAXON	7091	pupa	UBERON	UBERON:0003143	pupa day 4	ovary	UBERON	UBERON:0000992	EST analysis of follicular cell and ovary cDNA libraries	FY000355	ovary	UBERON	UBERON:0000992	DNA DataBank of Japan	FY000355	http://getentry.ddbj.nig.ac.jp/getentry/na/FY000355
bmov	Bombyx mori	NCBITAXON	7091	pupa	UBERON	UBERON:0003143	pupa day 4	ovary	UBERON	UBERON:0000992	EST analysis of follicular cell and ovary cDNA libraries	FY000356	ovary	UBERON	UBERON:0000992	DNA DataBank of Japan	FY000356	http://getentry.ddbj.nig.ac.jp/getentry/na/FY000356
bmov	Bombyx mori	NCBITAXON	7091	pupa	UBERON	UBERON:0003143	pupa day 4	ovary	UBERON	UBERON:0000992	EST analysis of follicular cell and ovary cDNA libraries	FY000357	ovary	UBERON	UBERON:0000992	DNA DataBank of Japan	FY000357	http://getentry.ddbj.nig.ac.jp/getentry/na/FY000357
bmov	Bombyx mori	NCBITAXON	7091	pupa	UBERON	UBERON:0003143	pupa day 4	ovary	UBERON	UBERON:0000992	EST analysis of follicular cell and ovary cDNA libraries	FY000358	ovary	UBERON	UBERON:0000992	DNA DataBank of Japan	FY000358	http://getentry.ddbj.nig.ac.jp/getentry/na/FY000358
bmov	Bombyx mori	NCBITAXON	7091	pupa	UBERON	UBERON:0003143	pupa day 4	ovary	UBERON	UBERON:0000992	EST analysis of follicular cell and ovary cDNA libraries	FY000359	ovary	UBERON	UBERON:0000992	DNA DataBank of Japan	FY000359	http://getentry.ddbj.nig.ac.jp/getentry/na/FY000359
bmov	Bombyx mori	NCBITAXON	7091	pupa	UBERON	UBERON:0003143	pupa day 4	ovary	UBERON	UBERON:0000992	EST analysis of follicular cell and ovary cDNA libraries	FY000360	ovary	UBERON	UBERON:0000992	DNA DataBank of Japan	FY000360	http://getentry.ddbj.nig.ac.jp/getentry/na/FY000360
bmov	Bombyx mori	NCBITAXON	7091	pupa	UBERON	UBERON:0003143	pupa day 4	ovary	UBERON	UBERON:0000992	EST analysis of follicular cell and ovary cDNA libraries	FY000361	ovary	UBERON	UBERON:0000992	DNA DataBank of Japan	FY000361	http://getentry.ddbj.nig.ac.jp/getentry/na/FY000361
bmov	Bombyx mori	NCBITAXON	7091	pupa	UBERON	UBERON:0003143	pupa day 4	ovary	UBERON	UBERON:0000992	EST analysis of follicular cell and ovary cDNA libraries	FY000362	ovary	UBERON	UBERON:0000992	DNA DataBank of Japan	FY000362	http://getentry.ddbj.nig.ac.jp/getentry/na/FY000362
bmov	Bombyx mori	NCBITAXON	7091	pupa	UBERON	UBERON:0003143	pupa day 4	ovary	UBERON	UBERON:0000992	EST analysis of follicular cell and ovary cDNA libraries	FY000363	ovary	UBERON	UBERON:0000992	DNA DataBank of Japan	FY000363	http://getentry.ddbj.nig.ac.jp/getentry/na/FY000363
bmov	Bombyx mori	NCBITAXON	7091	pupa	UBERON	UBERON:0003143	pupa day 4	ovary	UBERON	UBERON:0000992	EST analysis of follicular cell and ovary cDNA libraries	FY000364	ovary	UBERON	UBERON:0000992	DNA DataBank of Japan	FY000364	http://getentry.ddbj.nig.ac.jp/getentry/na/FY000364
bmov	Bombyx mori	NCBITAXON	7091	pupa	UBERON	UBERON:0003143	pupa day 4	ovary	UBERON	UBERON:0000992	EST analysis of follicular cell and ovary cDNA libraries	FY000365	ovary	UBERON	UBERON:0000992	DNA DataBank of Japan	FY000365	http://getentry.ddbj.nig.ac.jp/getentry/na/FY000365
bmov	Bombyx mori	NCBITAXON	7091	pupa	UBERON	UBERON:0003143	pupa day 4	ovary	UBERON	UBERON:0000992	EST analysis of follicular cell and ovary cDNA libraries	FY000366	ovary	UBERON	UBERON:0000992	DNA DataBank of Japan	FY000366	http://getentry.ddbj.nig.ac.jp/getentry/na/FY000366
bmov	Bombyx mori	NCBITAXON	7091	pupa	UBERON	UBERON:0003143	pupa day 4	ovary	UBERON	UBERON:0000992	EST analysis of follicular cell and ovary cDNA libraries	FY000367	ovary	UBERON	UBERON:0000992	DNA DataBank of Japan	FY000367	http://getentry.ddbj.nig.ac.jp/getentry/na/FY000367
bmov	Bombyx mori	NCBITAXON	7091	pupa	UBERON	UBERON:0003143	pupa day 4	ovary	UBERON	UBERON:0000992	EST analysis of follicular cell and ovary cDNA libraries	FY000368	ovary	UBERON	UBERON:0000992	DNA DataBank of Japan	FY000368	http://getentry.ddbj.nig.ac.jp/getentry/na/FY000368
bmov	Bombyx mori	NCBITAXON	7091	pupa	UBERON	UBERON:0003143	pupa day 4	ovary	UBERON	UBERON:0000992	EST analysis of follicular cell and ovary cDNA libraries	FY000369	ovary	UBERON	UBERON:0000992	DNA DataBank of Japan	FY000369	http://getentry.ddbj.nig.ac.jp/getentry/na/FY000369
bmov	Bombyx mori	NCBITAXON	7091	pupa	UBERON	UBERON:0003143	pupa day 4	ovary	UBERON	UBERON:0000992	EST analysis of follicular cell and ovary cDNA libraries	FY000370	ovary	UBERON	UBERON:0000992	DNA DataBank of Japan	FY000370	http://getentry.ddbj.nig.ac.jp/getentry/na/FY000370
bmov	Bombyx mori	NCBITAXON	7091	pupa	UBERON	UBERON:0003143	pupa day 4	ovary	UBERON	UBERON:0000992	EST analysis of follicular cell and ovary cDNA libraries	FY000371	ovary	UBERON	UBERON:0000992	DNA DataBank of Japan	FY000371	http://getentry.ddbj.nig.ac.jp/getentry/na/FY000371
bmov	Bombyx mori	NCBITAXON	7091	pupa	UBERON	UBERON:0003143	pupa day 4	ovary	UBERON	UBERON:0000992	EST analysis of follicular cell and ovary cDNA libraries	FY000372	ovary	UBERON	UBERON:0000992	DNA DataBank of Japan	FY000372	http://getentry.ddbj.nig.ac.jp/getentry/na/FY000372
bmov	Bombyx mori	NCBITAXON	7091	pupa	UBERON	UBERON:0003143	pupa day 4	ovary	UBERON	UBERON:0000992	EST analysis of follicular cell and ovary cDNA libraries	FY000373	ovary	UBERON	UBERON:0000992	DNA DataBank of Japan	FY000373	http://getentry.ddbj.nig.ac.jp/getentry/na/FY000373
bmov	Bombyx mori	NCBITAXON	7091	pupa	UBERON	UBERON:0003143	pupa day 4	ovary	UBERON	UBERON:0000992	EST analysis of follicular cell and ovary cDNA libraries	FY000374	ovary	UBERON	UBERON:0000992	DNA DataBank of Japan	FY000374	http://getentry.ddbj.nig.ac.jp/getentry/na/FY000374
bmov	Bombyx mori	NCBITAXON	7091	pupa	UBERON	UBERON:0003143	pupa day 4	ovary	UBERON	UBERON:0000992	EST analysis of follicular cell and ovary cDNA libraries	FY000375	ovary	UBERON	UBERON:0000992	DNA DataBank of Japan	FY000375	http://getentry.ddbj.nig.ac.jp/getentry/na/FY000375
bmov	Bombyx mori	NCBITAXON	7091	pupa	UBERON	UBERON:0003143	pupa day 4	ovary	UBERON	UBERON:0000992	EST analysis of follicular cell and ovary cDNA libraries	FY000376	ovary	UBERON	UBERON:0000992	DNA DataBank of Japan	FY000376	http://getentry.ddbj.nig.ac.jp/getentry/na/FY000376
bmov	Bombyx mori	NCBITAXON	7091	pupa	UBERON	UBERON:0003143	pupa day 4	ovary	UBERON	UBERON:0000992	EST analysis of follicular cell and ovary cDNA libraries	FY000377	ovary	UBERON	UBERON:0000992	DNA DataBank of Japan	FY000377	http://getentry.ddbj.nig.ac.jp/getentry/na/FY000377
bmov	Bombyx mori	NCBITAXON	7091	pupa	UBERON	UBERON:0003143	pupa day 4	ovary	UBERON	UBERON:0000992	EST analysis of follicular cell and ovary cDNA libraries	FY000378	ovary	UBERON	UBERON:0000992	DNA DataBank of Japan	FY000378	http://getentry.ddbj.nig.ac.jp/getentry/na/FY000378
bmov	Bombyx mori	NCBITAXON	7091	pupa	UBERON	UBERON:0003143	pupa day 4	ovary	UBERON	UBERON:0000992	EST analysis of follicular cell and ovary cDNA libraries	FY000379	ovary	UBERON	UBERON:0000992	DNA DataBank of Japan	FY000379	http://getentry.ddbj.nig.ac.jp/getentry/na/FY000379
bmov	Bombyx mori	NCBITAXON	7091	pupa	UBERON	UBERON:0003143	pupa day 4	ovary	UBERON	UBERON:0000992	EST analysis of follicular cell and ovary cDNA libraries	FY000380	ovary	UBERON	UBERON:0000992	DNA DataBank of Japan	FY000380	http://getentry.ddbj.nig.ac.jp/getentry/na/FY000380
bmov	Bombyx mori	NCBITAXON	7091	pupa	UBERON	UBERON:0003143	pupa day 4	ovary	UBERON	UBERON:0000992	EST analysis of follicular cell and ovary cDNA libraries	FY000381	ovary	UBERON	UBERON:0000992	DNA DataBank of Japan	FY000381	http://getentry.ddbj.nig.ac.jp/getentry/na/FY000381
bmov	Bombyx mori	NCBITAXON	7091	pupa	UBERON	UBERON:0003143	pupa day 4	ovary	UBERON	UBERON:0000992	EST analysis of follicular cell and ovary cDNA libraries	FY000382	ovary	UBERON	UBERON:0000992	DNA DataBank of Japan	FY000382	http://getentry.ddbj.nig.ac.jp/getentry/na/FY000382
bmov	Bombyx mori	NCBITAXON	7091	pupa	UBERON	UBERON:0003143	pupa day 4	ovary	UBERON	UBERON:0000992	EST analysis of follicular cell and ovary cDNA libraries	FY000383	ovary	UBERON	UBERON:0000992	DNA DataBank of Japan	FY000383	http://getentry.ddbj.nig.ac.jp/getentry/na/FY000383
bmov	Bombyx mori	NCBITAXON	7091	pupa	UBERON	UBERON:0003143	pupa day 4	ovary	UBERON	UBERON:0000992	EST analysis of follicular cell and ovary cDNA libraries	FY000384	ovary	UBERON	UBERON:0000992	DNA DataBank of Japan	FY000384	http://getentry.ddbj.nig.ac.jp/getentry/na/FY000384
bmov	Bombyx mori	NCBITAXON	7091	pupa	UBERON	UBERON:0003143	pupa day 4	ovary	UBERON	UBERON:0000992	EST analysis of follicular cell and ovary cDNA libraries	FY000385	ovary	UBERON	UBERON:0000992	DNA DataBank of Japan	FY000385	http://getentry.ddbj.nig.ac.jp/getentry/na/FY000385
bmov	Bombyx mori	NCBITAXON	7091	pupa	UBERON	UBERON:0003143	pupa day 4	ovary	UBERON	UBERON:0000992	EST analysis of follicular cell and ovary cDNA libraries	FY000386	ovary	UBERON	UBERON:0000992	DNA DataBank of Japan	FY000386	http://getentry.ddbj.nig.ac.jp/getentry/na/FY000386
bmov	Bombyx mori	NCBITAXON	7091	pupa	UBERON	UBERON:0003143	pupa day 4	ovary	UBERON	UBERON:0000992	EST analysis of follicular cell and ovary cDNA libraries	FY000387	ovary	UBERON	UBERON:0000992	DNA DataBank of Japan	FY000387	http://getentry.ddbj.nig.ac.jp/getentry/na/FY000387
bmov	Bombyx mori	NCBITAXON	7091	pupa	UBERON	UBERON:0003143	pupa day 4	ovary	UBERON	UBERON:0000992	EST analysis of follicular cell and ovary cDNA libraries	FY000388	ovary	UBERON	UBERON:0000992	DNA DataBank of Japan	FY000388	http://getentry.ddbj.nig.ac.jp/getentry/na/FY000388
bmov	Bombyx mori	NCBITAXON	7091	pupa	UBERON	UBERON:0003143	pupa day 4	ovary	UBERON	UBERON:0000992	EST analysis of follicular cell and ovary cDNA libraries	FY000389	ovary	UBERON	UBERON:0000992	DNA DataBank of Japan	FY000389	http://getentry.ddbj.nig.ac.jp/getentry/na/FY000389
bmov	Bombyx mori	NCBITAXON	7091	pupa	UBERON	UBERON:0003143	pupa day 4	ovary	UBERON	UBERON:0000992	EST analysis of follicular cell and ovary cDNA libraries	FY000390	ovary	UBERON	UBERON:0000992	DNA DataBank of Japan	FY000390	http://getentry.ddbj.nig.ac.jp/getentry/na/FY000390
bmov	Bombyx mori	NCBITAXON	7091	pupa	UBERON	UBERON:0003143	pupa day 4	ovary	UBERON	UBERON:0000992	EST analysis of follicular cell and ovary cDNA libraries	FY000391	ovary	UBERON	UBERON:0000992	DNA DataBank of Japan	FY000391	http://getentry.ddbj.nig.ac.jp/getentry/na/FY000391
bmov	Bombyx mori	NCBITAXON	7091	pupa	UBERON	UBERON:0003143	pupa day 4	ovary	UBERON	UBERON:0000992	EST analysis of follicular cell and ovary cDNA libraries	FY000392	ovary	UBERON	UBERON:0000992	DNA DataBank of Japan	FY000392	http://getentry.ddbj.nig.ac.jp/getentry/na/FY000392
bmov	Bombyx mori	NCBITAXON	7091	pupa	UBERON	UBERON:0003143	pupa day 4	ovary	UBERON	UBERON:0000992	EST analysis of follicular cell and ovary cDNA libraries	FY000393	ovary	UBERON	UBERON:0000992	DNA DataBank of Japan	FY000393	http://getentry.ddbj.nig.ac.jp/getentry/na/FY000393
bmov	Bombyx mori	NCBITAXON	7091	pupa	UBERON	UBERON:0003143	pupa day 4	ovary	UBERON	UBERON:0000992	EST analysis of follicular cell and ovary cDNA libraries	FY000394	ovary	UBERON	UBERON:0000992	DNA DataBank of Japan	FY000394	http://getentry.ddbj.nig.ac.jp/getentry/na/FY000394
bmov	Bombyx mori	NCBITAXON	7091	pupa	UBERON	UBERON:0003143	pupa day 4	ovary	UBERON	UBERON:0000992	EST analysis of follicular cell and ovary cDNA libraries	FY000395	ovary	UBERON	UBERON:0000992	DNA DataBank of Japan	FY000395	http://getentry.ddbj.nig.ac.jp/getentry/na/FY000395
bmov	Bombyx mori	NCBITAXON	7091	pupa	UBERON	UBERON:0003143	pupa day 4	ovary	UBERON	UBERON:0000992	EST analysis of follicular cell and ovary cDNA libraries	FY000396	ovary	UBERON	UBERON:0000992	DNA DataBank of Japan	FY000396	http://getentry.ddbj.nig.ac.jp/getentry/na/FY000396
bmov	Bombyx mori	NCBITAXON	7091	pupa	UBERON	UBERON:0003143	pupa day 4	ovary	UBERON	UBERON:0000992	EST analysis of follicular cell and ovary cDNA libraries	FY000397	ovary	UBERON	UBERON:0000992	DNA DataBank of Japan	FY000397	http://getentry.ddbj.nig.ac.jp/getentry/na/FY000397
bmov	Bombyx mori	NCBITAXON	7091	pupa	UBERON	UBERON:0003143	pupa day 4	ovary	UBERON	UBERON:0000992	EST analysis of follicular cell and ovary cDNA libraries	FY000398	ovary	UBERON	UBERON:0000992	DNA DataBank of Japan	FY000398	http://getentry.ddbj.nig.ac.jp/getentry/na/FY000398
bmov	Bombyx mori	NCBITAXON	7091	pupa	UBERON	UBERON:0003143	pupa day 4	ovary	UBERON	UBERON:0000992	EST analysis of follicular cell and ovary cDNA libraries	FY000399	ovary	UBERON	UBERON:0000992	DNA DataBank of Japan	FY000399	http://getentry.ddbj.nig.ac.jp/getentry/na/FY000399
bmov	Bombyx mori	NCBITAXON	7091	pupa	UBERON	UBERON:0003143	pupa day 4	ovary	UBERON	UBERON:0000992	EST analysis of follicular cell and ovary cDNA libraries	FY000400	ovary	UBERON	UBERON:0000992	DNA DataBank of Japan	FY000400	http://getentry.ddbj.nig.ac.jp/getentry/na/FY000400
bmov	Bombyx mori	NCBITAXON	7091	pupa	UBERON	UBERON:0003143	pupa day 4	ovary	UBERON	UBERON:0000992	EST analysis of follicular cell and ovary cDNA libraries	FY000401	ovary	UBERON	UBERON:0000992	DNA DataBank of Japan	FY000401	http://getentry.ddbj.nig.ac.jp/getentry/na/FY000401
bmov	Bombyx mori	NCBITAXON	7091	pupa	UBERON	UBERON:0003143	pupa day 4	ovary	UBERON	UBERON:0000992	EST analysis of follicular cell and ovary cDNA libraries	FY000402	ovary	UBERON	UBERON:0000992	DNA DataBank of Japan	FY000402	http://getentry.ddbj.nig.ac.jp/getentry/na/FY000402
bmov	Bombyx mori	NCBITAXON	7091	pupa	UBERON	UBERON:0003143	pupa day 4	ovary	UBERON	UBERON:0000992	EST analysis of follicular cell and ovary cDNA libraries	FY000403	ovary	UBERON	UBERON:0000992	DNA DataBank of Japan	FY000403	http://getentry.ddbj.nig.ac.jp/getentry/na/FY000403
bmov	Bombyx mori	NCBITAXON	7091	pupa	UBERON	UBERON:0003143	pupa day 4	ovary	UBERON	UBERON:0000992	EST analysis of follicular cell and ovary cDNA libraries	FY000404	ovary	UBERON	UBERON:0000992	DNA DataBank of Japan	FY000404	http://getentry.ddbj.nig.ac.jp/getentry/na/FY000404
bmov	Bombyx mori	NCBITAXON	7091	pupa	UBERON	UBERON:0003143	pupa day 4	ovary	UBERON	UBERON:0000992	EST analysis of follicular cell and ovary cDNA libraries	FY000405	ovary	UBERON	UBERON:0000992	DNA DataBank of Japan	FY000405	http://getentry.ddbj.nig.ac.jp/getentry/na/FY000405
bmov	Bombyx mori	NCBITAXON	7091	pupa	UBERON	UBERON:0003143	pupa day 4	ovary	UBERON	UBERON:0000992	EST analysis of follicular cell and ovary cDNA libraries	FY000406	ovary	UBERON	UBERON:0000992	DNA DataBank of Japan	FY000406	http://getentry.ddbj.nig.ac.jp/getentry/na/FY000406
bmov	Bombyx mori	NCBITAXON	7091	pupa	UBERON	UBERON:0003143	pupa day 4	ovary	UBERON	UBERON:0000992	EST analysis of follicular cell and ovary cDNA libraries	FY000407	ovary	UBERON	UBERON:0000992	DNA DataBank of Japan	FY000407	http://getentry.ddbj.nig.ac.jp/getentry/na/FY000407
bmov	Bombyx mori	NCBITAXON	7091	pupa	UBERON	UBERON:0003143	pupa day 4	ovary	UBERON	UBERON:0000992	EST analysis of follicular cell and ovary cDNA libraries	FY000408	ovary	UBERON	UBERON:0000992	DNA DataBank of Japan	FY000408	http://getentry.ddbj.nig.ac.jp/getentry/na/FY000408
bmov	Bombyx mori	NCBITAXON	7091	pupa	UBERON	UBERON:0003143	pupa day 4	ovary	UBERON	UBERON:0000992	EST analysis of follicular cell and ovary cDNA libraries	FY000409	ovary	UBERON	UBERON:0000992	DNA DataBank of Japan	FY000409	http://getentry.ddbj.nig.ac.jp/getentry/na/FY000409
bmov	Bombyx mori	NCBITAXON	7091	pupa	UBERON	UBERON:0003143	pupa day 4	ovary	UBERON	UBERON:0000992	EST analysis of follicular cell and ovary cDNA libraries	FY000410	ovary	UBERON	UBERON:0000992	DNA DataBank of Japan	FY000410	http://getentry.ddbj.nig.ac.jp/getentry/na/FY000410
bmov	Bombyx mori	NCBITAXON	7091	pupa	UBERON	UBERON:0003143	pupa day 4	ovary	UBERON	UBERON:0000992	EST analysis of follicular cell and ovary cDNA libraries	FY000411	ovary	UBERON	UBERON:0000992	DNA DataBank of Japan	FY000411	http://getentry.ddbj.nig.ac.jp/getentry/na/FY000411
bmov	Bombyx mori	NCBITAXON	7091	pupa	UBERON	UBERON:0003143	pupa day 4	ovary	UBERON	UBERON:0000992	EST analysis of follicular cell and ovary cDNA libraries	FY000412	ovary	UBERON	UBERON:0000992	DNA DataBank of Japan	FY000412	http://getentry.ddbj.nig.ac.jp/getentry/na/FY000412
bmov	Bombyx mori	NCBITAXON	7091	pupa	UBERON	UBERON:0003143	pupa day 4	ovary	UBERON	UBERON:0000992	EST analysis of follicular cell and ovary cDNA libraries	FY000413	ovary	UBERON	UBERON:0000992	DNA DataBank of Japan	FY000413	http://getentry.ddbj.nig.ac.jp/getentry/na/FY000413
bmov	Bombyx mori	NCBITAXON	7091	pupa	UBERON	UBERON:0003143	pupa day 4	ovary	UBERON	UBERON:0000992	EST analysis of follicular cell and ovary cDNA libraries	FY000414	ovary	UBERON	UBERON:0000992	DNA DataBank of Japan	FY000414	http://getentry.ddbj.nig.ac.jp/getentry/na/FY000414
bmov	Bombyx mori	NCBITAXON	7091	pupa	UBERON	UBERON:0003143	pupa day 4	ovary	UBERON	UBERON:0000992	EST analysis of follicular cell and ovary cDNA libraries	FY000415	ovary	UBERON	UBERON:0000992	DNA DataBank of Japan	FY000415	http://getentry.ddbj.nig.ac.jp/getentry/na/FY000415
bmov	Bombyx mori	NCBITAXON	7091	pupa	UBERON	UBERON:0003143	pupa day 4	ovary	UBERON	UBERON:0000992	EST analysis of follicular cell and ovary cDNA libraries	FY000416	ovary	UBERON	UBERON:0000992	DNA DataBank of Japan	FY000416	http://getentry.ddbj.nig.ac.jp/getentry/na/FY000416
bmov	Bombyx mori	NCBITAXON	7091	pupa	UBERON	UBERON:0003143	pupa day 4	ovary	UBERON	UBERON:0000992	EST analysis of follicular cell and ovary cDNA libraries	FY000417	ovary	UBERON	UBERON:0000992	DNA DataBank of Japan	FY000417	http://getentry.ddbj.nig.ac.jp/getentry/na/FY000417
bmov	Bombyx mori	NCBITAXON	7091	pupa	UBERON	UBERON:0003143	pupa day 4	ovary	UBERON	UBERON:0000992	EST analysis of follicular cell and ovary cDNA libraries	FY000418	ovary	UBERON	UBERON:0000992	DNA DataBank of Japan	FY000418	http://getentry.ddbj.nig.ac.jp/getentry/na/FY000418
bmov	Bombyx mori	NCBITAXON	7091	pupa	UBERON	UBERON:0003143	pupa day 4	ovary	UBERON	UBERON:0000992	EST analysis of follicular cell and ovary cDNA libraries	FY000419	ovary	UBERON	UBERON:0000992	DNA DataBank of Japan	FY000419	http://getentry.ddbj.nig.ac.jp/getentry/na/FY000419
bmov	Bombyx mori	NCBITAXON	7091	pupa	UBERON	UBERON:0003143	pupa day 4	ovary	UBERON	UBERON:0000992	EST analysis of follicular cell and ovary cDNA libraries	FY000420	ovary	UBERON	UBERON:0000992	DNA DataBank of Japan	FY000420	http://getentry.ddbj.nig.ac.jp/getentry/na/FY000420
bmov	Bombyx mori	NCBITAXON	7091	pupa	UBERON	UBERON:0003143	pupa day 4	ovary	UBERON	UBERON:0000992	EST analysis of follicular cell and ovary cDNA libraries	FY000421	ovary	UBERON	UBERON:0000992	DNA DataBank of Japan	FY000421	http://getentry.ddbj.nig.ac.jp/getentry/na/FY000421
bmov	Bombyx mori	NCBITAXON	7091	pupa	UBERON	UBERON:0003143	pupa day 4	ovary	UBERON	UBERON:0000992	EST analysis of follicular cell and ovary cDNA libraries	FY000422	ovary	UBERON	UBERON:0000992	DNA DataBank of Japan	FY000422	http://getentry.ddbj.nig.ac.jp/getentry/na/FY000422
bmov	Bombyx mori	NCBITAXON	7091	pupa	UBERON	UBERON:0003143	pupa day 4	ovary	UBERON	UBERON:0000992	EST analysis of follicular cell and ovary cDNA libraries	FY000423	ovary	UBERON	UBERON:0000992	DNA DataBank of Japan	FY000423	http://getentry.ddbj.nig.ac.jp/getentry/na/FY000423
bmov	Bombyx mori	NCBITAXON	7091	pupa	UBERON	UBERON:0003143	pupa day 4	ovary	UBERON	UBERON:0000992	EST analysis of follicular cell and ovary cDNA libraries	FY000424	ovary	UBERON	UBERON:0000992	DNA DataBank of Japan	FY000424	http://getentry.ddbj.nig.ac.jp/getentry/na/FY000424
bmov	Bombyx mori	NCBITAXON	7091	pupa	UBERON	UBERON:0003143	pupa day 4	ovary	UBERON	UBERON:0000992	EST analysis of follicular cell and ovary cDNA libraries	FY000425	ovary	UBERON	UBERON:0000992	DNA DataBank of Japan	FY000425	http://getentry.ddbj.nig.ac.jp/getentry/na/FY000425
bmov	Bombyx mori	NCBITAXON	7091	pupa	UBERON	UBERON:0003143	pupa day 4	ovary	UBERON	UBERON:0000992	EST analysis of follicular cell and ovary cDNA libraries	FY000426	ovary	UBERON	UBERON:0000992	DNA DataBank of Japan	FY000426	http://getentry.ddbj.nig.ac.jp/getentry/na/FY000426
bmov	Bombyx mori	NCBITAXON	7091	pupa	UBERON	UBERON:0003143	pupa day 4	ovary	UBERON	UBERON:0000992	EST analysis of follicular cell and ovary cDNA libraries	FY000427	ovary	UBERON	UBERON:0000992	DNA DataBank of Japan	FY000427	http://getentry.ddbj.nig.ac.jp/getentry/na/FY000427
bmov	Bombyx mori	NCBITAXON	7091	pupa	UBERON	UBERON:0003143	pupa day 4	ovary	UBERON	UBERON:0000992	EST analysis of follicular cell and ovary cDNA libraries	FY000428	ovary	UBERON	UBERON:0000992	DNA DataBank of Japan	FY000428	http://getentry.ddbj.nig.ac.jp/getentry/na/FY000428
bmov	Bombyx mori	NCBITAXON	7091	pupa	UBERON	UBERON:0003143	pupa day 4	ovary	UBERON	UBERON:0000992	EST analysis of follicular cell and ovary cDNA libraries	FY000429	ovary	UBERON	UBERON:0000992	DNA DataBank of Japan	FY000429	http://getentry.ddbj.nig.ac.jp/getentry/na/FY000429
bmov	Bombyx mori	NCBITAXON	7091	pupa	UBERON	UBERON:0003143	pupa day 4	ovary	UBERON	UBERON:0000992	EST analysis of follicular cell and ovary cDNA libraries	FY000430	ovary	UBERON	UBERON:0000992	DNA DataBank of Japan	FY000430	http://getentry.ddbj.nig.ac.jp/getentry/na/FY000430
bmov	Bombyx mori	NCBITAXON	7091	pupa	UBERON	UBERON:0003143	pupa day 4	ovary	UBERON	UBERON:0000992	EST analysis of follicular cell and ovary cDNA libraries	FY000431	ovary	UBERON	UBERON:0000992	DNA DataBank of Japan	FY000431	http://getentry.ddbj.nig.ac.jp/getentry/na/FY000431
bmov	Bombyx mori	NCBITAXON	7091	pupa	UBERON	UBERON:0003143	pupa day 4	ovary	UBERON	UBERON:0000992	EST analysis of follicular cell and ovary cDNA libraries	FY000432	ovary	UBERON	UBERON:0000992	DNA DataBank of Japan	FY000432	http://getentry.ddbj.nig.ac.jp/getentry/na/FY000432
bmov	Bombyx mori	NCBITAXON	7091	pupa	UBERON	UBERON:0003143	pupa day 4	ovary	UBERON	UBERON:0000992	EST analysis of follicular cell and ovary cDNA libraries	FY000433	ovary	UBERON	UBERON:0000992	DNA DataBank of Japan	FY000433	http://getentry.ddbj.nig.ac.jp/getentry/na/FY000433
bmov	Bombyx mori	NCBITAXON	7091	pupa	UBERON	UBERON:0003143	pupa day 4	ovary	UBERON	UBERON:0000992	EST analysis of follicular cell and ovary cDNA libraries	FY000434	ovary	UBERON	UBERON:0000992	DNA DataBank of Japan	FY000434	http://getentry.ddbj.nig.ac.jp/getentry/na/FY000434
bmov	Bombyx mori	NCBITAXON	7091	pupa	UBERON	UBERON:0003143	pupa day 4	ovary	UBERON	UBERON:0000992	EST analysis of follicular cell and ovary cDNA libraries	FY000435	ovary	UBERON	UBERON:0000992	DNA DataBank of Japan	FY000435	http://getentry.ddbj.nig.ac.jp/getentry/na/FY000435
bmov	Bombyx mori	NCBITAXON	7091	pupa	UBERON	UBERON:0003143	pupa day 4	ovary	UBERON	UBERON:0000992	EST analysis of follicular cell and ovary cDNA libraries	FY000436	ovary	UBERON	UBERON:0000992	DNA DataBank of Japan	FY000436	http://getentry.ddbj.nig.ac.jp/getentry/na/FY000436
bmov	Bombyx mori	NCBITAXON	7091	pupa	UBERON	UBERON:0003143	pupa day 4	ovary	UBERON	UBERON:0000992	EST analysis of follicular cell and ovary cDNA libraries	FY000437	ovary	UBERON	UBERON:0000992	DNA DataBank of Japan	FY000437	http://getentry.ddbj.nig.ac.jp/getentry/na/FY000437
bmov	Bombyx mori	NCBITAXON	7091	pupa	UBERON	UBERON:0003143	pupa day 4	ovary	UBERON	UBERON:0000992	EST analysis of follicular cell and ovary cDNA libraries	FY000438	ovary	UBERON	UBERON:0000992	DNA DataBank of Japan	FY000438	http://getentry.ddbj.nig.ac.jp/getentry/na/FY000438
bmov	Bombyx mori	NCBITAXON	7091	pupa	UBERON	UBERON:0003143	pupa day 4	ovary	UBERON	UBERON:0000992	EST analysis of follicular cell and ovary cDNA libraries	FY000439	ovary	UBERON	UBERON:0000992	DNA DataBank of Japan	FY000439	http://getentry.ddbj.nig.ac.jp/getentry/na/FY000439
bmov	Bombyx mori	NCBITAXON	7091	pupa	UBERON	UBERON:0003143	pupa day 4	ovary	UBERON	UBERON:0000992	EST analysis of follicular cell and ovary cDNA libraries	FY000440	ovary	UBERON	UBERON:0000992	DNA DataBank of Japan	FY000440	http://getentry.ddbj.nig.ac.jp/getentry/na/FY000440
bmov	Bombyx mori	NCBITAXON	7091	pupa	UBERON	UBERON:0003143	pupa day 4	ovary	UBERON	UBERON:0000992	EST analysis of follicular cell and ovary cDNA libraries	FY000441	ovary	UBERON	UBERON:0000992	DNA DataBank of Japan	FY000441	http://getentry.ddbj.nig.ac.jp/getentry/na/FY000441
bmov	Bombyx mori	NCBITAXON	7091	pupa	UBERON	UBERON:0003143	pupa day 4	ovary	UBERON	UBERON:0000992	EST analysis of follicular cell and ovary cDNA libraries	FY000442	ovary	UBERON	UBERON:0000992	DNA DataBank of Japan	FY000442	http://getentry.ddbj.nig.ac.jp/getentry/na/FY000442
bmov	Bombyx mori	NCBITAXON	7091	pupa	UBERON	UBERON:0003143	pupa day 4	ovary	UBERON	UBERON:0000992	EST analysis of follicular cell and ovary cDNA libraries	FY000443	ovary	UBERON	UBERON:0000992	DNA DataBank of Japan	FY000443	http://getentry.ddbj.nig.ac.jp/getentry/na/FY000443
bmov	Bombyx mori	NCBITAXON	7091	pupa	UBERON	UBERON:0003143	pupa day 4	ovary	UBERON	UBERON:0000992	EST analysis of follicular cell and ovary cDNA libraries	FY000444	ovary	UBERON	UBERON:0000992	DNA DataBank of Japan	FY000444	http://getentry.ddbj.nig.ac.jp/getentry/na/FY000444
bmov	Bombyx mori	NCBITAXON	7091	pupa	UBERON	UBERON:0003143	pupa day 4	ovary	UBERON	UBERON:0000992	EST analysis of follicular cell and ovary cDNA libraries	FY000445	ovary	UBERON	UBERON:0000992	DNA DataBank of Japan	FY000445	http://getentry.ddbj.nig.ac.jp/getentry/na/FY000445
bmov	Bombyx mori	NCBITAXON	7091	pupa	UBERON	UBERON:0003143	pupa day 4	ovary	UBERON	UBERON:0000992	EST analysis of follicular cell and ovary cDNA libraries	FY000446	ovary	UBERON	UBERON:0000992	DNA DataBank of Japan	FY000446	http://getentry.ddbj.nig.ac.jp/getentry/na/FY000446
bmov	Bombyx mori	NCBITAXON	7091	pupa	UBERON	UBERON:0003143	pupa day 4	ovary	UBERON	UBERON:0000992	EST analysis of follicular cell and ovary cDNA libraries	FY000447	ovary	UBERON	UBERON:0000992	DNA DataBank of Japan	FY000447	http://getentry.ddbj.nig.ac.jp/getentry/na/FY000447
bmov	Bombyx mori	NCBITAXON	7091	pupa	UBERON	UBERON:0003143	pupa day 4	ovary	UBERON	UBERON:0000992	EST analysis of follicular cell and ovary cDNA libraries	FY000448	ovary	UBERON	UBERON:0000992	DNA DataBank of Japan	FY000448	http://getentry.ddbj.nig.ac.jp/getentry/na/FY000448
bmov	Bombyx mori	NCBITAXON	7091	pupa	UBERON	UBERON:0003143	pupa day 4	ovary	UBERON	UBERON:0000992	EST analysis of follicular cell and ovary cDNA libraries	FY000449	ovary	UBERON	UBERON:0000992	DNA DataBank of Japan	FY000449	http://getentry.ddbj.nig.ac.jp/getentry/na/FY000449
bmov	Bombyx mori	NCBITAXON	7091	pupa	UBERON	UBERON:0003143	pupa day 4	ovary	UBERON	UBERON:0000992	EST analysis of follicular cell and ovary cDNA libraries	FY000450	ovary	UBERON	UBERON:0000992	DNA DataBank of Japan	FY000450	http://getentry.ddbj.nig.ac.jp/getentry/na/FY000450
bmov	Bombyx mori	NCBITAXON	7091	pupa	UBERON	UBERON:0003143	pupa day 4	ovary	UBERON	UBERON:0000992	EST analysis of follicular cell and ovary cDNA libraries	FY000451	ovary	UBERON	UBERON:0000992	DNA DataBank of Japan	FY000451	http://getentry.ddbj.nig.ac.jp/getentry/na/FY000451
bmov	Bombyx mori	NCBITAXON	7091	pupa	UBERON	UBERON:0003143	pupa day 4	ovary	UBERON	UBERON:0000992	EST analysis of follicular cell and ovary cDNA libraries	FY000452	ovary	UBERON	UBERON:0000992	DNA DataBank of Japan	FY000452	http://getentry.ddbj.nig.ac.jp/getentry/na/FY000452
bmov	Bombyx mori	NCBITAXON	7091	pupa	UBERON	UBERON:0003143	pupa day 4	ovary	UBERON	UBERON:0000992	EST analysis of follicular cell and ovary cDNA libraries	FY000453	ovary	UBERON	UBERON:0000992	DNA DataBank of Japan	FY000453	http://getentry.ddbj.nig.ac.jp/getentry/na/FY000453
bmov	Bombyx mori	NCBITAXON	7091	pupa	UBERON	UBERON:0003143	pupa day 4	ovary	UBERON	UBERON:0000992	EST analysis of follicular cell and ovary cDNA libraries	FY000454	ovary	UBERON	UBERON:0000992	DNA DataBank of Japan	FY000454	http://getentry.ddbj.nig.ac.jp/getentry/na/FY000454
bmov	Bombyx mori	NCBITAXON	7091	pupa	UBERON	UBERON:0003143	pupa day 4	ovary	UBERON	UBERON:0000992	EST analysis of follicular cell and ovary cDNA libraries	FY000455	ovary	UBERON	UBERON:0000992	DNA DataBank of Japan	FY000455	http://getentry.ddbj.nig.ac.jp/getentry/na/FY000455
bmov	Bombyx mori	NCBITAXON	7091	pupa	UBERON	UBERON:0003143	pupa day 4	ovary	UBERON	UBERON:0000992	EST analysis of follicular cell and ovary cDNA libraries	FY000456	ovary	UBERON	UBERON:0000992	DNA DataBank of Japan	FY000456	http://getentry.ddbj.nig.ac.jp/getentry/na/FY000456
bmov	Bombyx mori	NCBITAXON	7091	pupa	UBERON	UBERON:0003143	pupa day 4	ovary	UBERON	UBERON:0000992	EST analysis of follicular cell and ovary cDNA libraries	FY000457	ovary	UBERON	UBERON:0000992	DNA DataBank of Japan	FY000457	http://getentry.ddbj.nig.ac.jp/getentry/na/FY000457
bmov	Bombyx mori	NCBITAXON	7091	pupa	UBERON	UBERON:0003143	pupa day 4	ovary	UBERON	UBERON:0000992	EST analysis of follicular cell and ovary cDNA libraries	FY000458	ovary	UBERON	UBERON:0000992	DNA DataBank of Japan	FY000458	http://getentry.ddbj.nig.ac.jp/getentry/na/FY000458
bmov	Bombyx mori	NCBITAXON	7091	pupa	UBERON	UBERON:0003143	pupa day 4	ovary	UBERON	UBERON:0000992	EST analysis of follicular cell and ovary cDNA libraries	FY000459	ovary	UBERON	UBERON:0000992	DNA DataBank of Japan	FY000459	http://getentry.ddbj.nig.ac.jp/getentry/na/FY000459
bmov	Bombyx mori	NCBITAXON	7091	pupa	UBERON	UBERON:0003143	pupa day 4	ovary	UBERON	UBERON:0000992	EST analysis of follicular cell and ovary cDNA libraries	FY000460	ovary	UBERON	UBERON:0000992	DNA DataBank of Japan	FY000460	http://getentry.ddbj.nig.ac.jp/getentry/na/FY000460
bmov	Bombyx mori	NCBITAXON	7091	pupa	UBERON	UBERON:0003143	pupa day 4	ovary	UBERON	UBERON:0000992	EST analysis of follicular cell and ovary cDNA libraries	FY000461	ovary	UBERON	UBERON:0000992	DNA DataBank of Japan	FY000461	http://getentry.ddbj.nig.ac.jp/getentry/na/FY000461
bmov	Bombyx mori	NCBITAXON	7091	pupa	UBERON	UBERON:0003143	pupa day 4	ovary	UBERON	UBERON:0000992	EST analysis of follicular cell and ovary cDNA libraries	FY000462	ovary	UBERON	UBERON:0000992	DNA DataBank of Japan	FY000462	http://getentry.ddbj.nig.ac.jp/getentry/na/FY000462
bmov	Bombyx mori	NCBITAXON	7091	pupa	UBERON	UBERON:0003143	pupa day 4	ovary	UBERON	UBERON:0000992	EST analysis of follicular cell and ovary cDNA libraries	FY000463	ovary	UBERON	UBERON:0000992	DNA DataBank of Japan	FY000463	http://getentry.ddbj.nig.ac.jp/getentry/na/FY000463
bmov	Bombyx mori	NCBITAXON	7091	pupa	UBERON	UBERON:0003143	pupa day 4	ovary	UBERON	UBERON:0000992	EST analysis of follicular cell and ovary cDNA libraries	FY000464	ovary	UBERON	UBERON:0000992	DNA DataBank of Japan	FY000464	http://getentry.ddbj.nig.ac.jp/getentry/na/FY000464
bmov	Bombyx mori	NCBITAXON	7091	pupa	UBERON	UBERON:0003143	pupa day 4	ovary	UBERON	UBERON:0000992	EST analysis of follicular cell and ovary cDNA libraries	FY000465	ovary	UBERON	UBERON:0000992	DNA DataBank of Japan	FY000465	http://getentry.ddbj.nig.ac.jp/getentry/na/FY000465
bmov	Bombyx mori	NCBITAXON	7091	pupa	UBERON	UBERON:0003143	pupa day 4	ovary	UBERON	UBERON:0000992	EST analysis of follicular cell and ovary cDNA libraries	FY000466	ovary	UBERON	UBERON:0000992	DNA DataBank of Japan	FY000466	http://getentry.ddbj.nig.ac.jp/getentry/na/FY000466
bmov	Bombyx mori	NCBITAXON	7091	pupa	UBERON	UBERON:0003143	pupa day 4	ovary	UBERON	UBERON:0000992	EST analysis of follicular cell and ovary cDNA libraries	FY000467	ovary	UBERON	UBERON:0000992	DNA DataBank of Japan	FY000467	http://getentry.ddbj.nig.ac.jp/getentry/na/FY000467
bmov	Bombyx mori	NCBITAXON	7091	pupa	UBERON	UBERON:0003143	pupa day 4	ovary	UBERON	UBERON:0000992	EST analysis of follicular cell and ovary cDNA libraries	FY000468	ovary	UBERON	UBERON:0000992	DNA DataBank of Japan	FY000468	http://getentry.ddbj.nig.ac.jp/getentry/na/FY000468
bmov	Bombyx mori	NCBITAXON	7091	pupa	UBERON	UBERON:0003143	pupa day 4	ovary	UBERON	UBERON:0000992	EST analysis of follicular cell and ovary cDNA libraries	FY000469	ovary	UBERON	UBERON:0000992	DNA DataBank of Japan	FY000469	http://getentry.ddbj.nig.ac.jp/getentry/na/FY000469
bmov	Bombyx mori	NCBITAXON	7091	pupa	UBERON	UBERON:0003143	pupa day 4	ovary	UBERON	UBERON:0000992	EST analysis of follicular cell and ovary cDNA libraries	FY000470	ovary	UBERON	UBERON:0000992	DNA DataBank of Japan	FY000470	http://getentry.ddbj.nig.ac.jp/getentry/na/FY000470
bmov	Bombyx mori	NCBITAXON	7091	pupa	UBERON	UBERON:0003143	pupa day 4	ovary	UBERON	UBERON:0000992	EST analysis of follicular cell and ovary cDNA libraries	FY000471	ovary	UBERON	UBERON:0000992	DNA DataBank of Japan	FY000471	http://getentry.ddbj.nig.ac.jp/getentry/na/FY000471
bmov	Bombyx mori	NCBITAXON	7091	pupa	UBERON	UBERON:0003143	pupa day 4	ovary	UBERON	UBERON:0000992	EST analysis of follicular cell and ovary cDNA libraries	FY000472	ovary	UBERON	UBERON:0000992	DNA DataBank of Japan	FY000472	http://getentry.ddbj.nig.ac.jp/getentry/na/FY000472
bmov	Bombyx mori	NCBITAXON	7091	pupa	UBERON	UBERON:0003143	pupa day 4	ovary	UBERON	UBERON:0000992	EST analysis of follicular cell and ovary cDNA libraries	FY000473	ovary	UBERON	UBERON:0000992	DNA DataBank of Japan	FY000473	http://getentry.ddbj.nig.ac.jp/getentry/na/FY000473
bmov	Bombyx mori	NCBITAXON	7091	pupa	UBERON	UBERON:0003143	pupa day 4	ovary	UBERON	UBERON:0000992	EST analysis of follicular cell and ovary cDNA libraries	FY000474	ovary	UBERON	UBERON:0000992	DNA DataBank of Japan	FY000474	http://getentry.ddbj.nig.ac.jp/getentry/na/FY000474
bmov	Bombyx mori	NCBITAXON	7091	pupa	UBERON	UBERON:0003143	pupa day 4	ovary	UBERON	UBERON:0000992	EST analysis of follicular cell and ovary cDNA libraries	FY000475	ovary	UBERON	UBERON:0000992	DNA DataBank of Japan	FY000475	http://getentry.ddbj.nig.ac.jp/getentry/na/FY000475
bmov	Bombyx mori	NCBITAXON	7091	pupa	UBERON	UBERON:0003143	pupa day 4	ovary	UBERON	UBERON:0000992	EST analysis of follicular cell and ovary cDNA libraries	FY000476	ovary	UBERON	UBERON:0000992	DNA DataBank of Japan	FY000476	http://getentry.ddbj.nig.ac.jp/getentry/na/FY000476
bmov	Bombyx mori	NCBITAXON	7091	pupa	UBERON	UBERON:0003143	pupa day 4	ovary	UBERON	UBERON:0000992	EST analysis of follicular cell and ovary cDNA libraries	FY000477	ovary	UBERON	UBERON:0000992	DNA DataBank of Japan	FY000477	http://getentry.ddbj.nig.ac.jp/getentry/na/FY000477
bmov	Bombyx mori	NCBITAXON	7091	pupa	UBERON	UBERON:0003143	pupa day 4	ovary	UBERON	UBERON:0000992	EST analysis of follicular cell and ovary cDNA libraries	FY000478	ovary	UBERON	UBERON:0000992	DNA DataBank of Japan	FY000478	http://getentry.ddbj.nig.ac.jp/getentry/na/FY000478
bmov	Bombyx mori	NCBITAXON	7091	pupa	UBERON	UBERON:0003143	pupa day 4	ovary	UBERON	UBERON:0000992	EST analysis of follicular cell and ovary cDNA libraries	FY000479	ovary	UBERON	UBERON:0000992	DNA DataBank of Japan	FY000479	http://getentry.ddbj.nig.ac.jp/getentry/na/FY000479
bmov	Bombyx mori	NCBITAXON	7091	pupa	UBERON	UBERON:0003143	pupa day 4	ovary	UBERON	UBERON:0000992	EST analysis of follicular cell and ovary cDNA libraries	FY000480	ovary	UBERON	UBERON:0000992	DNA DataBank of Japan	FY000480	http://getentry.ddbj.nig.ac.jp/getentry/na/FY000480
bmov	Bombyx mori	NCBITAXON	7091	pupa	UBERON	UBERON:0003143	pupa day 4	ovary	UBERON	UBERON:0000992	EST analysis of follicular cell and ovary cDNA libraries	FY000481	ovary	UBERON	UBERON:0000992	DNA DataBank of Japan	FY000481	http://getentry.ddbj.nig.ac.jp/getentry/na/FY000481
bmov	Bombyx mori	NCBITAXON	7091	pupa	UBERON	UBERON:0003143	pupa day 4	ovary	UBERON	UBERON:0000992	EST analysis of follicular cell and ovary cDNA libraries	FY000482	ovary	UBERON	UBERON:0000992	DNA DataBank of Japan	FY000482	http://getentry.ddbj.nig.ac.jp/getentry/na/FY000482
bmov	Bombyx mori	NCBITAXON	7091	pupa	UBERON	UBERON:0003143	pupa day 4	ovary	UBERON	UBERON:0000992	EST analysis of follicular cell and ovary cDNA libraries	FY000483	ovary	UBERON	UBERON:0000992	DNA DataBank of Japan	FY000483	http://getentry.ddbj.nig.ac.jp/getentry/na/FY000483
bmov	Bombyx mori	NCBITAXON	7091	pupa	UBERON	UBERON:0003143	pupa day 4	ovary	UBERON	UBERON:0000992	EST analysis of follicular cell and ovary cDNA libraries	FY000484	ovary	UBERON	UBERON:0000992	DNA DataBank of Japan	FY000484	http://getentry.ddbj.nig.ac.jp/getentry/na/FY000484
bmov	Bombyx mori	NCBITAXON	7091	pupa	UBERON	UBERON:0003143	pupa day 4	ovary	UBERON	UBERON:0000992	EST analysis of follicular cell and ovary cDNA libraries	FY000485	ovary	UBERON	UBERON:0000992	DNA DataBank of Japan	FY000485	http://getentry.ddbj.nig.ac.jp/getentry/na/FY000485
bmov	Bombyx mori	NCBITAXON	7091	pupa	UBERON	UBERON:0003143	pupa day 4	ovary	UBERON	UBERON:0000992	EST analysis of follicular cell and ovary cDNA libraries	FY000486	ovary	UBERON	UBERON:0000992	DNA DataBank of Japan	FY000486	http://getentry.ddbj.nig.ac.jp/getentry/na/FY000486
bmov	Bombyx mori	NCBITAXON	7091	pupa	UBERON	UBERON:0003143	pupa day 4	ovary	UBERON	UBERON:0000992	EST analysis of follicular cell and ovary cDNA libraries	FY000487	ovary	UBERON	UBERON:0000992	DNA DataBank of Japan	FY000487	http://getentry.ddbj.nig.ac.jp/getentry/na/FY000487
bmov	Bombyx mori	NCBITAXON	7091	pupa	UBERON	UBERON:0003143	pupa day 4	ovary	UBERON	UBERON:0000992	EST analysis of follicular cell and ovary cDNA libraries	FY000488	ovary	UBERON	UBERON:0000992	DNA DataBank of Japan	FY000488	http://getentry.ddbj.nig.ac.jp/getentry/na/FY000488
bmov	Bombyx mori	NCBITAXON	7091	pupa	UBERON	UBERON:0003143	pupa day 4	ovary	UBERON	UBERON:0000992	EST analysis of follicular cell and ovary cDNA libraries	FY000489	ovary	UBERON	UBERON:0000992	DNA DataBank of Japan	FY000489	http://getentry.ddbj.nig.ac.jp/getentry/na/FY000489
bmov	Bombyx mori	NCBITAXON	7091	pupa	UBERON	UBERON:0003143	pupa day 4	ovary	UBERON	UBERON:0000992	EST analysis of follicular cell and ovary cDNA libraries	FY000490	ovary	UBERON	UBERON:0000992	DNA DataBank of Japan	FY000490	http://getentry.ddbj.nig.ac.jp/getentry/na/FY000490
bmov	Bombyx mori	NCBITAXON	7091	pupa	UBERON	UBERON:0003143	pupa day 4	ovary	UBERON	UBERON:0000992	EST analysis of follicular cell and ovary cDNA libraries	FY000491	ovary	UBERON	UBERON:0000992	DNA DataBank of Japan	FY000491	http://getentry.ddbj.nig.ac.jp/getentry/na/FY000491
bmov	Bombyx mori	NCBITAXON	7091	pupa	UBERON	UBERON:0003143	pupa day 4	ovary	UBERON	UBERON:0000992	EST analysis of follicular cell and ovary cDNA libraries	FY000492	ovary	UBERON	UBERON:0000992	DNA DataBank of Japan	FY000492	http://getentry.ddbj.nig.ac.jp/getentry/na/FY000492
bmov	Bombyx mori	NCBITAXON	7091	pupa	UBERON	UBERON:0003143	pupa day 4	ovary	UBERON	UBERON:0000992	EST analysis of follicular cell and ovary cDNA libraries	FY000493	ovary	UBERON	UBERON:0000992	DNA DataBank of Japan	FY000493	http://getentry.ddbj.nig.ac.jp/getentry/na/FY000493
bmov	Bombyx mori	NCBITAXON	7091	pupa	UBERON	UBERON:0003143	pupa day 4	ovary	UBERON	UBERON:0000992	EST analysis of follicular cell and ovary cDNA libraries	FY000494	ovary	UBERON	UBERON:0000992	DNA DataBank of Japan	FY000494	http://getentry.ddbj.nig.ac.jp/getentry/na/FY000494
bmov	Bombyx mori	NCBITAXON	7091	pupa	UBERON	UBERON:0003143	pupa day 4	ovary	UBERON	UBERON:0000992	EST analysis of follicular cell and ovary cDNA libraries	FY000495	ovary	UBERON	UBERON:0000992	DNA DataBank of Japan	FY000495	http://getentry.ddbj.nig.ac.jp/getentry/na/FY000495
bmov	Bombyx mori	NCBITAXON	7091	pupa	UBERON	UBERON:0003143	pupa day 4	ovary	UBERON	UBERON:0000992	EST analysis of follicular cell and ovary cDNA libraries	FY000496	ovary	UBERON	UBERON:0000992	DNA DataBank of Japan	FY000496	http://getentry.ddbj.nig.ac.jp/getentry/na/FY000496
bmov	Bombyx mori	NCBITAXON	7091	pupa	UBERON	UBERON:0003143	pupa day 4	ovary	UBERON	UBERON:0000992	EST analysis of follicular cell and ovary cDNA libraries	FY000497	ovary	UBERON	UBERON:0000992	DNA DataBank of Japan	FY000497	http://getentry.ddbj.nig.ac.jp/getentry/na/FY000497
bmov	Bombyx mori	NCBITAXON	7091	pupa	UBERON	UBERON:0003143	pupa day 4	ovary	UBERON	UBERON:0000992	EST analysis of follicular cell and ovary cDNA libraries	FY000498	ovary	UBERON	UBERON:0000992	DNA DataBank of Japan	FY000498	http://getentry.ddbj.nig.ac.jp/getentry/na/FY000498
bmov	Bombyx mori	NCBITAXON	7091	pupa	UBERON	UBERON:0003143	pupa day 4	ovary	UBERON	UBERON:0000992	EST analysis of follicular cell and ovary cDNA libraries	FY000499	ovary	UBERON	UBERON:0000992	DNA DataBank of Japan	FY000499	http://getentry.ddbj.nig.ac.jp/getentry/na/FY000499
bmov	Bombyx mori	NCBITAXON	7091	pupa	UBERON	UBERON:0003143	pupa day 4	ovary	UBERON	UBERON:0000992	EST analysis of follicular cell and ovary cDNA libraries	FY000500	ovary	UBERON	UBERON:0000992	DNA DataBank of Japan	FY000500	http://getentry.ddbj.nig.ac.jp/getentry/na/FY000500
bmov	Bombyx mori	NCBITAXON	7091	pupa	UBERON	UBERON:0003143	pupa day 4	ovary	UBERON	UBERON:0000992	EST analysis of follicular cell and ovary cDNA libraries	FY000501	ovary	UBERON	UBERON:0000992	DNA DataBank of Japan	FY000501	http://getentry.ddbj.nig.ac.jp/getentry/na/FY000501
bmov	Bombyx mori	NCBITAXON	7091	pupa	UBERON	UBERON:0003143	pupa day 4	ovary	UBERON	UBERON:0000992	EST analysis of follicular cell and ovary cDNA libraries	FY000502	ovary	UBERON	UBERON:0000992	DNA DataBank of Japan	FY000502	http://getentry.ddbj.nig.ac.jp/getentry/na/FY000502
bmov	Bombyx mori	NCBITAXON	7091	pupa	UBERON	UBERON:0003143	pupa day 4	ovary	UBERON	UBERON:0000992	EST analysis of follicular cell and ovary cDNA libraries	FY000503	ovary	UBERON	UBERON:0000992	DNA DataBank of Japan	FY000503	http://getentry.ddbj.nig.ac.jp/getentry/na/FY000503
bmov	Bombyx mori	NCBITAXON	7091	pupa	UBERON	UBERON:0003143	pupa day 4	ovary	UBERON	UBERON:0000992	EST analysis of follicular cell and ovary cDNA libraries	FY000504	ovary	UBERON	UBERON:0000992	DNA DataBank of Japan	FY000504	http://getentry.ddbj.nig.ac.jp/getentry/na/FY000504
bmov	Bombyx mori	NCBITAXON	7091	pupa	UBERON	UBERON:0003143	pupa day 4	ovary	UBERON	UBERON:0000992	EST analysis of follicular cell and ovary cDNA libraries	FY000505	ovary	UBERON	UBERON:0000992	DNA DataBank of Japan	FY000505	http://getentry.ddbj.nig.ac.jp/getentry/na/FY000505
bmov	Bombyx mori	NCBITAXON	7091	pupa	UBERON	UBERON:0003143	pupa day 4	ovary	UBERON	UBERON:0000992	EST analysis of follicular cell and ovary cDNA libraries	FY000506	ovary	UBERON	UBERON:0000992	DNA DataBank of Japan	FY000506	http://getentry.ddbj.nig.ac.jp/getentry/na/FY000506
bmov	Bombyx mori	NCBITAXON	7091	pupa	UBERON	UBERON:0003143	pupa day 4	ovary	UBERON	UBERON:0000992	EST analysis of follicular cell and ovary cDNA libraries	FY000507	ovary	UBERON	UBERON:0000992	DNA DataBank of Japan	FY000507	http://getentry.ddbj.nig.ac.jp/getentry/na/FY000507
bmov	Bombyx mori	NCBITAXON	7091	pupa	UBERON	UBERON:0003143	pupa day 4	ovary	UBERON	UBERON:0000992	EST analysis of follicular cell and ovary cDNA libraries	FY000508	ovary	UBERON	UBERON:0000992	DNA DataBank of Japan	FY000508	http://getentry.ddbj.nig.ac.jp/getentry/na/FY000508
bmov	Bombyx mori	NCBITAXON	7091	pupa	UBERON	UBERON:0003143	pupa day 4	ovary	UBERON	UBERON:0000992	EST analysis of follicular cell and ovary cDNA libraries	FY000509	ovary	UBERON	UBERON:0000992	DNA DataBank of Japan	FY000509	http://getentry.ddbj.nig.ac.jp/getentry/na/FY000509
bmov	Bombyx mori	NCBITAXON	7091	pupa	UBERON	UBERON:0003143	pupa day 4	ovary	UBERON	UBERON:0000992	EST analysis of follicular cell and ovary cDNA libraries	FY000510	ovary	UBERON	UBERON:0000992	DNA DataBank of Japan	FY000510	http://getentry.ddbj.nig.ac.jp/getentry/na/FY000510
bmov	Bombyx mori	NCBITAXON	7091	pupa	UBERON	UBERON:0003143	pupa day 4	ovary	UBERON	UBERON:0000992	EST analysis of follicular cell and ovary cDNA libraries	FY000511	ovary	UBERON	UBERON:0000992	DNA DataBank of Japan	FY000511	http://getentry.ddbj.nig.ac.jp/getentry/na/FY000511
bmov	Bombyx mori	NCBITAXON	7091	pupa	UBERON	UBERON:0003143	pupa day 4	ovary	UBERON	UBERON:0000992	EST analysis of follicular cell and ovary cDNA libraries	FY000512	ovary	UBERON	UBERON:0000992	DNA DataBank of Japan	FY000512	http://getentry.ddbj.nig.ac.jp/getentry/na/FY000512
bmov	Bombyx mori	NCBITAXON	7091	pupa	UBERON	UBERON:0003143	pupa day 4	ovary	UBERON	UBERON:0000992	EST analysis of follicular cell and ovary cDNA libraries	FY000513	ovary	UBERON	UBERON:0000992	DNA DataBank of Japan	FY000513	http://getentry.ddbj.nig.ac.jp/getentry/na/FY000513
bmov	Bombyx mori	NCBITAXON	7091	pupa	UBERON	UBERON:0003143	pupa day 4	ovary	UBERON	UBERON:0000992	EST analysis of follicular cell and ovary cDNA libraries	FY000514	ovary	UBERON	UBERON:0000992	DNA DataBank of Japan	FY000514	http://getentry.ddbj.nig.ac.jp/getentry/na/FY000514
bmov	Bombyx mori	NCBITAXON	7091	pupa	UBERON	UBERON:0003143	pupa day 4	ovary	UBERON	UBERON:0000992	EST analysis of follicular cell and ovary cDNA libraries	FY000515	ovary	UBERON	UBERON:0000992	DNA DataBank of Japan	FY000515	http://getentry.ddbj.nig.ac.jp/getentry/na/FY000515
bmov	Bombyx mori	NCBITAXON	7091	pupa	UBERON	UBERON:0003143	pupa day 4	ovary	UBERON	UBERON:0000992	EST analysis of follicular cell and ovary cDNA libraries	FY000516	ovary	UBERON	UBERON:0000992	DNA DataBank of Japan	FY000516	http://getentry.ddbj.nig.ac.jp/getentry/na/FY000516
bmov	Bombyx mori	NCBITAXON	7091	pupa	UBERON	UBERON:0003143	pupa day 4	ovary	UBERON	UBERON:0000992	EST analysis of follicular cell and ovary cDNA libraries	FY000517	ovary	UBERON	UBERON:0000992	DNA DataBank of Japan	FY000517	http://getentry.ddbj.nig.ac.jp/getentry/na/FY000517
bmov	Bombyx mori	NCBITAXON	7091	pupa	UBERON	UBERON:0003143	pupa day 4	ovary	UBERON	UBERON:0000992	EST analysis of follicular cell and ovary cDNA libraries	FY000518	ovary	UBERON	UBERON:0000992	DNA DataBank of Japan	FY000518	http://getentry.ddbj.nig.ac.jp/getentry/na/FY000518
bmov	Bombyx mori	NCBITAXON	7091	pupa	UBERON	UBERON:0003143	pupa day 4	ovary	UBERON	UBERON:0000992	EST analysis of follicular cell and ovary cDNA libraries	FY000519	ovary	UBERON	UBERON:0000992	DNA DataBank of Japan	FY000519	http://getentry.ddbj.nig.ac.jp/getentry/na/FY000519
bmov	Bombyx mori	NCBITAXON	7091	pupa	UBERON	UBERON:0003143	pupa day 4	ovary	UBERON	UBERON:0000992	EST analysis of follicular cell and ovary cDNA libraries	FY000520	ovary	UBERON	UBERON:0000992	DNA DataBank of Japan	FY000520	http://getentry.ddbj.nig.ac.jp/getentry/na/FY000520
bmov	Bombyx mori	NCBITAXON	7091	pupa	UBERON	UBERON:0003143	pupa day 4	ovary	UBERON	UBERON:0000992	EST analysis of follicular cell and ovary cDNA libraries	FY000521	ovary	UBERON	UBERON:0000992	DNA DataBank of Japan	FY000521	http://getentry.ddbj.nig.ac.jp/getentry/na/FY000521
bmov	Bombyx mori	NCBITAXON	7091	pupa	UBERON	UBERON:0003143	pupa day 4	ovary	UBERON	UBERON:0000992	EST analysis of follicular cell and ovary cDNA libraries	FY000522	ovary	UBERON	UBERON:0000992	DNA DataBank of Japan	FY000522	http://getentry.ddbj.nig.ac.jp/getentry/na/FY000522
bmov	Bombyx mori	NCBITAXON	7091	pupa	UBERON	UBERON:0003143	pupa day 4	ovary	UBERON	UBERON:0000992	EST analysis of follicular cell and ovary cDNA libraries	FY000523	ovary	UBERON	UBERON:0000992	DNA DataBank of Japan	FY000523	http://getentry.ddbj.nig.ac.jp/getentry/na/FY000523
bmov	Bombyx mori	NCBITAXON	7091	pupa	UBERON	UBERON:0003143	pupa day 4	ovary	UBERON	UBERON:0000992	EST analysis of follicular cell and ovary cDNA libraries	FY000524	ovary	UBERON	UBERON:0000992	DNA DataBank of Japan	FY000524	http://getentry.ddbj.nig.ac.jp/getentry/na/FY000524
bmov	Bombyx mori	NCBITAXON	7091	pupa	UBERON	UBERON:0003143	pupa day 4	ovary	UBERON	UBERON:0000992	EST analysis of follicular cell and ovary cDNA libraries	FY000525	ovary	UBERON	UBERON:0000992	DNA DataBank of Japan	FY000525	http://getentry.ddbj.nig.ac.jp/getentry/na/FY000525
bmov	Bombyx mori	NCBITAXON	7091	pupa	UBERON	UBERON:0003143	pupa day 4	ovary	UBERON	UBERON:0000992	EST analysis of follicular cell and ovary cDNA libraries	FY000526	ovary	UBERON	UBERON:0000992	DNA DataBank of Japan	FY000526	http://getentry.ddbj.nig.ac.jp/getentry/na/FY000526
bmov	Bombyx mori	NCBITAXON	7091	pupa	UBERON	UBERON:0003143	pupa day 4	ovary	UBERON	UBERON:0000992	EST analysis of follicular cell and ovary cDNA libraries	FY000527	ovary	UBERON	UBERON:0000992	DNA DataBank of Japan	FY000527	http://getentry.ddbj.nig.ac.jp/getentry/na/FY000527
bmov	Bombyx mori	NCBITAXON	7091	pupa	UBERON	UBERON:0003143	pupa day 4	ovary	UBERON	UBERON:0000992	EST analysis of follicular cell and ovary cDNA libraries	FY000528	ovary	UBERON	UBERON:0000992	DNA DataBank of Japan	FY000528	http://getentry.ddbj.nig.ac.jp/getentry/na/FY000528
bmov	Bombyx mori	NCBITAXON	7091	pupa	UBERON	UBERON:0003143	pupa day 4	ovary	UBERON	UBERON:0000992	EST analysis of follicular cell and ovary cDNA libraries	FY000529	ovary	UBERON	UBERON:0000992	DNA DataBank of Japan	FY000529	http://getentry.ddbj.nig.ac.jp/getentry/na/FY000529
bmov	Bombyx mori	NCBITAXON	7091	pupa	UBERON	UBERON:0003143	pupa day 4	ovary	UBERON	UBERON:0000992	EST analysis of follicular cell and ovary cDNA libraries	FY000530	ovary	UBERON	UBERON:0000992	DNA DataBank of Japan	FY000530	http://getentry.ddbj.nig.ac.jp/getentry/na/FY000530
bmov	Bombyx mori	NCBITAXON	7091	pupa	UBERON	UBERON:0003143	pupa day 4	ovary	UBERON	UBERON:0000992	EST analysis of follicular cell and ovary cDNA libraries	FY000531	ovary	UBERON	UBERON:0000992	DNA DataBank of Japan	FY000531	http://getentry.ddbj.nig.ac.jp/getentry/na/FY000531
bmov	Bombyx mori	NCBITAXON	7091	pupa	UBERON	UBERON:0003143	pupa day 4	ovary	UBERON	UBERON:0000992	EST analysis of follicular cell and ovary cDNA libraries	FY000532	ovary	UBERON	UBERON:0000992	DNA DataBank of Japan	FY000532	http://getentry.ddbj.nig.ac.jp/getentry/na/FY000532
bmov	Bombyx mori	NCBITAXON	7091	pupa	UBERON	UBERON:0003143	pupa day 4	ovary	UBERON	UBERON:0000992	EST analysis of follicular cell and ovary cDNA libraries	FY000533	ovary	UBERON	UBERON:0000992	DNA DataBank of Japan	FY000533	http://getentry.ddbj.nig.ac.jp/getentry/na/FY000533
bmov	Bombyx mori	NCBITAXON	7091	pupa	UBERON	UBERON:0003143	pupa day 4	ovary	UBERON	UBERON:0000992	EST analysis of follicular cell and ovary cDNA libraries	FY000534	ovary	UBERON	UBERON:0000992	DNA DataBank of Japan	FY000534	http://getentry.ddbj.nig.ac.jp/getentry/na/FY000534
bmov	Bombyx mori	NCBITAXON	7091	pupa	UBERON	UBERON:0003143	pupa day 4	ovary	UBERON	UBERON:0000992	EST analysis of follicular cell and ovary cDNA libraries	FY000535	ovary	UBERON	UBERON:0000992	DNA DataBank of Japan	FY000535	http://getentry.ddbj.nig.ac.jp/getentry/na/FY000535
bmov	Bombyx mori	NCBITAXON	7091	pupa	UBERON	UBERON:0003143	pupa day 4	ovary	UBERON	UBERON:0000992	EST analysis of follicular cell and ovary cDNA libraries	FY000536	ovary	UBERON	UBERON:0000992	DNA DataBank of Japan	FY000536	http://getentry.ddbj.nig.ac.jp/getentry/na/FY000536
bmov	Bombyx mori	NCBITAXON	7091	pupa	UBERON	UBERON:0003143	pupa day 4	ovary	UBERON	UBERON:0000992	EST analysis of follicular cell and ovary cDNA libraries	FY000537	ovary	UBERON	UBERON:0000992	DNA DataBank of Japan	FY000537	http://getentry.ddbj.nig.ac.jp/getentry/na/FY000537
bmov	Bombyx mori	NCBITAXON	7091	pupa	UBERON	UBERON:0003143	pupa day 4	ovary	UBERON	UBERON:0000992	EST analysis of follicular cell and ovary cDNA libraries	FY000538	ovary	UBERON	UBERON:0000992	DNA DataBank of Japan	FY000538	http://getentry.ddbj.nig.ac.jp/getentry/na/FY000538
bmov	Bombyx mori	NCBITAXON	7091	pupa	UBERON	UBERON:0003143	pupa day 4	ovary	UBERON	UBERON:0000992	EST analysis of follicular cell and ovary cDNA libraries	FY000539	ovary	UBERON	UBERON:0000992	DNA DataBank of Japan	FY000539	http://getentry.ddbj.nig.ac.jp/getentry/na/FY000539
bmov	Bombyx mori	NCBITAXON	7091	pupa	UBERON	UBERON:0003143	pupa day 4	ovary	UBERON	UBERON:0000992	EST analysis of follicular cell and ovary cDNA libraries	FY000540	ovary	UBERON	UBERON:0000992	DNA DataBank of Japan	FY000540	http://getentry.ddbj.nig.ac.jp/getentry/na/FY000540
bmov	Bombyx mori	NCBITAXON	7091	pupa	UBERON	UBERON:0003143	pupa day 4	ovary	UBERON	UBERON:0000992	EST analysis of follicular cell and ovary cDNA libraries	FY000541	ovary	UBERON	UBERON:0000992	DNA DataBank of Japan	FY000541	http://getentry.ddbj.nig.ac.jp/getentry/na/FY000541
bmov	Bombyx mori	NCBITAXON	7091	pupa	UBERON	UBERON:0003143	pupa day 4	ovary	UBERON	UBERON:0000992	EST analysis of follicular cell and ovary cDNA libraries	FY000542	ovary	UBERON	UBERON:0000992	DNA DataBank of Japan	FY000542	http://getentry.ddbj.nig.ac.jp/getentry/na/FY000542
bmov	Bombyx mori	NCBITAXON	7091	pupa	UBERON	UBERON:0003143	pupa day 4	ovary	UBERON	UBERON:0000992	EST analysis of follicular cell and ovary cDNA libraries	FY000543	ovary	UBERON	UBERON:0000992	DNA DataBank of Japan	FY000543	http://getentry.ddbj.nig.ac.jp/getentry/na/FY000543
bmov	Bombyx mori	NCBITAXON	7091	pupa	UBERON	UBERON:0003143	pupa day 4	ovary	UBERON	UBERON:0000992	EST analysis of follicular cell and ovary cDNA libraries	FY000544	ovary	UBERON	UBERON:0000992	DNA DataBank of Japan	FY000544	http://getentry.ddbj.nig.ac.jp/getentry/na/FY000544
bmov	Bombyx mori	NCBITAXON	7091	pupa	UBERON	UBERON:0003143	pupa day 4	ovary	UBERON	UBERON:0000992	EST analysis of follicular cell and ovary cDNA libraries	FY000545	ovary	UBERON	UBERON:0000992	DNA DataBank of Japan	FY000545	http://getentry.ddbj.nig.ac.jp/getentry/na/FY000545
bmov	Bombyx mori	NCBITAXON	7091	pupa	UBERON	UBERON:0003143	pupa day 4	ovary	UBERON	UBERON:0000992	EST analysis of follicular cell and ovary cDNA libraries	FY000546	ovary	UBERON	UBERON:0000992	DNA DataBank of Japan	FY000546	http://getentry.ddbj.nig.ac.jp/getentry/na/FY000546
bmov	Bombyx mori	NCBITAXON	7091	pupa	UBERON	UBERON:0003143	pupa day 4	ovary	UBERON	UBERON:0000992	EST analysis of follicular cell and ovary cDNA libraries	FY000547	ovary	UBERON	UBERON:0000992	DNA DataBank of Japan	FY000547	http://getentry.ddbj.nig.ac.jp/getentry/na/FY000547
bmov	Bombyx mori	NCBITAXON	7091	pupa	UBERON	UBERON:0003143	pupa day 4	ovary	UBERON	UBERON:0000992	EST analysis of follicular cell and ovary cDNA libraries	FY000548	ovary	UBERON	UBERON:0000992	DNA DataBank of Japan	FY000548	http://getentry.ddbj.nig.ac.jp/getentry/na/FY000548
bmov	Bombyx mori	NCBITAXON	7091	pupa	UBERON	UBERON:0003143	pupa day 4	ovary	UBERON	UBERON:0000992	EST analysis of follicular cell and ovary cDNA libraries	FY000549	ovary	UBERON	UBERON:0000992	DNA DataBank of Japan	FY000549	http://getentry.ddbj.nig.ac.jp/getentry/na/FY000549
bmov	Bombyx mori	NCBITAXON	7091	pupa	UBERON	UBERON:0003143	pupa day 4	ovary	UBERON	UBERON:0000992	EST analysis of follicular cell and ovary cDNA libraries	FY000550	ovary	UBERON	UBERON:0000992	DNA DataBank of Japan	FY000550	http://getentry.ddbj.nig.ac.jp/getentry/na/FY000550
bmov	Bombyx mori	NCBITAXON	7091	pupa	UBERON	UBERON:0003143	pupa day 4	ovary	UBERON	UBERON:0000992	EST analysis of follicular cell and ovary cDNA libraries	FY000551	ovary	UBERON	UBERON:0000992	DNA DataBank of Japan	FY000551	http://getentry.ddbj.nig.ac.jp/getentry/na/FY000551
bmov	Bombyx mori	NCBITAXON	7091	pupa	UBERON	UBERON:0003143	pupa day 4	ovary	UBERON	UBERON:0000992	EST analysis of follicular cell and ovary cDNA libraries	FY000552	ovary	UBERON	UBERON:0000992	DNA DataBank of Japan	FY000552	http://getentry.ddbj.nig.ac.jp/getentry/na/FY000552
bmov	Bombyx mori	NCBITAXON	7091	pupa	UBERON	UBERON:0003143	pupa day 4	ovary	UBERON	UBERON:0000992	EST analysis of follicular cell and ovary cDNA libraries	FY000553	ovary	UBERON	UBERON:0000992	DNA DataBank of Japan	FY000553	http://getentry.ddbj.nig.ac.jp/getentry/na/FY000553
bmov	Bombyx mori	NCBITAXON	7091	pupa	UBERON	UBERON:0003143	pupa day 4	ovary	UBERON	UBERON:0000992	EST analysis of follicular cell and ovary cDNA libraries	FY000554	ovary	UBERON	UBERON:0000992	DNA DataBank of Japan	FY000554	http://getentry.ddbj.nig.ac.jp/getentry/na/FY000554
bmov	Bombyx mori	NCBITAXON	7091	pupa	UBERON	UBERON:0003143	pupa day 4	ovary	UBERON	UBERON:0000992	EST analysis of follicular cell and ovary cDNA libraries	FY000555	ovary	UBERON	UBERON:0000992	DNA DataBank of Japan	FY000555	http://getentry.ddbj.nig.ac.jp/getentry/na/FY000555
bmov	Bombyx mori	NCBITAXON	7091	pupa	UBERON	UBERON:0003143	pupa day 4	ovary	UBERON	UBERON:0000992	EST analysis of follicular cell and ovary cDNA libraries	FY000556	ovary	UBERON	UBERON:0000992	DNA DataBank of Japan	FY000556	http://getentry.ddbj.nig.ac.jp/getentry/na/FY000556
bmov	Bombyx mori	NCBITAXON	7091	pupa	UBERON	UBERON:0003143	pupa day 4	ovary	UBERON	UBERON:0000992	EST analysis of follicular cell and ovary cDNA libraries	FY000557	ovary	UBERON	UBERON:0000992	DNA DataBank of Japan	FY000557	http://getentry.ddbj.nig.ac.jp/getentry/na/FY000557
bmov	Bombyx mori	NCBITAXON	7091	pupa	UBERON	UBERON:0003143	pupa day 4	ovary	UBERON	UBERON:0000992	EST analysis of follicular cell and ovary cDNA libraries	FY000558	ovary	UBERON	UBERON:0000992	DNA DataBank of Japan	FY000558	http://getentry.ddbj.nig.ac.jp/getentry/na/FY000558
bmov	Bombyx mori	NCBITAXON	7091	pupa	UBERON	UBERON:0003143	pupa day 4	ovary	UBERON	UBERON:0000992	EST analysis of follicular cell and ovary cDNA libraries	FY000559	ovary	UBERON	UBERON:0000992	DNA DataBank of Japan	FY000559	http://getentry.ddbj.nig.ac.jp/getentry/na/FY000559
bmov	Bombyx mori	NCBITAXON	7091	pupa	UBERON	UBERON:0003143	pupa day 4	ovary	UBERON	UBERON:0000992	EST analysis of follicular cell and ovary cDNA libraries	FY000560	ovary	UBERON	UBERON:0000992	DNA DataBank of Japan	FY000560	http://getentry.ddbj.nig.ac.jp/getentry/na/FY000560
bmov	Bombyx mori	NCBITAXON	7091	pupa	UBERON	UBERON:0003143	pupa day 4	ovary	UBERON	UBERON:0000992	EST analysis of follicular cell and ovary cDNA libraries	FY000561	ovary	UBERON	UBERON:0000992	DNA DataBank of Japan	FY000561	http://getentry.ddbj.nig.ac.jp/getentry/na/FY000561
bmov	Bombyx mori	NCBITAXON	7091	pupa	UBERON	UBERON:0003143	pupa day 4	ovary	UBERON	UBERON:0000992	EST analysis of follicular cell and ovary cDNA libraries	FY000562	ovary	UBERON	UBERON:0000992	DNA DataBank of Japan	FY000562	http://getentry.ddbj.nig.ac.jp/getentry/na/FY000562
bmov	Bombyx mori	NCBITAXON	7091	pupa	UBERON	UBERON:0003143	pupa day 4	ovary	UBERON	UBERON:0000992	EST analysis of follicular cell and ovary cDNA libraries	FY000563	ovary	UBERON	UBERON:0000992	DNA DataBank of Japan	FY000563	http://getentry.ddbj.nig.ac.jp/getentry/na/FY000563
bmov	Bombyx mori	NCBITAXON	7091	pupa	UBERON	UBERON:0003143	pupa day 4	ovary	UBERON	UBERON:0000992	EST analysis of follicular cell and ovary cDNA libraries	FY000564	ovary	UBERON	UBERON:0000992	DNA DataBank of Japan	FY000564	http://getentry.ddbj.nig.ac.jp/getentry/na/FY000564
bmov	Bombyx mori	NCBITAXON	7091	pupa	UBERON	UBERON:0003143	pupa day 4	ovary	UBERON	UBERON:0000992	EST analysis of follicular cell and ovary cDNA libraries	FY000565	ovary	UBERON	UBERON:0000992	DNA DataBank of Japan	FY000565	http://getentry.ddbj.nig.ac.jp/getentry/na/FY000565
bmov	Bombyx mori	NCBITAXON	7091	pupa	UBERON	UBERON:0003143	pupa day 4	ovary	UBERON	UBERON:0000992	EST analysis of follicular cell and ovary cDNA libraries	FY000566	ovary	UBERON	UBERON:0000992	DNA DataBank of Japan	FY000566	http://getentry.ddbj.nig.ac.jp/getentry/na/FY000566
bmov	Bombyx mori	NCBITAXON	7091	pupa	UBERON	UBERON:0003143	pupa day 4	ovary	UBERON	UBERON:0000992	EST analysis of follicular cell and ovary cDNA libraries	FY000567	ovary	UBERON	UBERON:0000992	DNA DataBank of Japan	FY000567	http://getentry.ddbj.nig.ac.jp/getentry/na/FY000567
bmov	Bombyx mori	NCBITAXON	7091	pupa	UBERON	UBERON:0003143	pupa day 4	ovary	UBERON	UBERON:0000992	EST analysis of follicular cell and ovary cDNA libraries	FY000568	ovary	UBERON	UBERON:0000992	DNA DataBank of Japan	FY000568	http://getentry.ddbj.nig.ac.jp/getentry/na/FY000568
bmov	Bombyx mori	NCBITAXON	7091	pupa	UBERON	UBERON:0003143	pupa day 4	ovary	UBERON	UBERON:0000992	EST analysis of follicular cell and ovary cDNA libraries	FY000569	ovary	UBERON	UBERON:0000992	DNA DataBank of Japan	FY000569	http://getentry.ddbj.nig.ac.jp/getentry/na/FY000569
bmov	Bombyx mori	NCBITAXON	7091	pupa	UBERON	UBERON:0003143	pupa day 4	ovary	UBERON	UBERON:0000992	EST analysis of follicular cell and ovary cDNA libraries	FY000570	ovary	UBERON	UBERON:0000992	DNA DataBank of Japan	FY000570	http://getentry.ddbj.nig.ac.jp/getentry/na/FY000570
bmov	Bombyx mori	NCBITAXON	7091	pupa	UBERON	UBERON:0003143	pupa day 4	ovary	UBERON	UBERON:0000992	EST analysis of follicular cell and ovary cDNA libraries	FY000571	ovary	UBERON	UBERON:0000992	DNA DataBank of Japan	FY000571	http://getentry.ddbj.nig.ac.jp/getentry/na/FY000571
bmov	Bombyx mori	NCBITAXON	7091	pupa	UBERON	UBERON:0003143	pupa day 4	ovary	UBERON	UBERON:0000992	EST analysis of follicular cell and ovary cDNA libraries	FY000572	ovary	UBERON	UBERON:0000992	DNA DataBank of Japan	FY000572	http://getentry.ddbj.nig.ac.jp/getentry/na/FY000572
bmov	Bombyx mori	NCBITAXON	7091	pupa	UBERON	UBERON:0003143	pupa day 4	ovary	UBERON	UBERON:0000992	EST analysis of follicular cell and ovary cDNA libraries	FY000573	ovary	UBERON	UBERON:0000992	DNA DataBank of Japan	FY000573	http://getentry.ddbj.nig.ac.jp/getentry/na/FY000573
bmov	Bombyx mori	NCBITAXON	7091	pupa	UBERON	UBERON:0003143	pupa day 4	ovary	UBERON	UBERON:0000992	EST analysis of follicular cell and ovary cDNA libraries	FY000574	ovary	UBERON	UBERON:0000992	DNA DataBank of Japan	FY000574	http://getentry.ddbj.nig.ac.jp/getentry/na/FY000574
bmov	Bombyx mori	NCBITAXON	7091	pupa	UBERON	UBERON:0003143	pupa day 4	ovary	UBERON	UBERON:0000992	EST analysis of follicular cell and ovary cDNA libraries	FY000575	ovary	UBERON	UBERON:0000992	DNA DataBank of Japan	FY000575	http://getentry.ddbj.nig.ac.jp/getentry/na/FY000575
bmov	Bombyx mori	NCBITAXON	7091	pupa	UBERON	UBERON:0003143	pupa day 4	ovary	UBERON	UBERON:0000992	EST analysis of follicular cell and ovary cDNA libraries	FY000576	ovary	UBERON	UBERON:0000992	DNA DataBank of Japan	FY000576	http://getentry.ddbj.nig.ac.jp/getentry/na/FY000576
bmov	Bombyx mori	NCBITAXON	7091	pupa	UBERON	UBERON:0003143	pupa day 4	ovary	UBERON	UBERON:0000992	EST analysis of follicular cell and ovary cDNA libraries	FY000577	ovary	UBERON	UBERON:0000992	DNA DataBank of Japan	FY000577	http://getentry.ddbj.nig.ac.jp/getentry/na/FY000577
bmov	Bombyx mori	NCBITAXON	7091	pupa	UBERON	UBERON:0003143	pupa day 4	ovary	UBERON	UBERON:0000992	EST analysis of follicular cell and ovary cDNA libraries	FY000578	ovary	UBERON	UBERON:0000992	DNA DataBank of Japan	FY000578	http://getentry.ddbj.nig.ac.jp/getentry/na/FY000578
bmov	Bombyx mori	NCBITAXON	7091	pupa	UBERON	UBERON:0003143	pupa day 4	ovary	UBERON	UBERON:0000992	EST analysis of follicular cell and ovary cDNA libraries	FY000579	ovary	UBERON	UBERON:0000992	DNA DataBank of Japan	FY000579	http://getentry.ddbj.nig.ac.jp/getentry/na/FY000579
bmov	Bombyx mori	NCBITAXON	7091	pupa	UBERON	UBERON:0003143	pupa day 4	ovary	UBERON	UBERON:0000992	EST analysis of follicular cell and ovary cDNA libraries	FY000580	ovary	UBERON	UBERON:0000992	DNA DataBank of Japan	FY000580	http://getentry.ddbj.nig.ac.jp/getentry/na/FY000580
bmov	Bombyx mori	NCBITAXON	7091	pupa	UBERON	UBERON:0003143	pupa day 4	ovary	UBERON	UBERON:0000992	EST analysis of follicular cell and ovary cDNA libraries	FY000581	ovary	UBERON	UBERON:0000992	DNA DataBank of Japan	FY000581	http://getentry.ddbj.nig.ac.jp/getentry/na/FY000581
bmov	Bombyx mori	NCBITAXON	7091	pupa	UBERON	UBERON:0003143	pupa day 4	ovary	UBERON	UBERON:0000992	EST analysis of follicular cell and ovary cDNA libraries	FY000582	ovary	UBERON	UBERON:0000992	DNA DataBank of Japan	FY000582	http://getentry.ddbj.nig.ac.jp/getentry/na/FY000582
bmov	Bombyx mori	NCBITAXON	7091	pupa	UBERON	UBERON:0003143	pupa day 4	ovary	UBERON	UBERON:0000992	EST analysis of follicular cell and ovary cDNA libraries	FY000583	ovary	UBERON	UBERON:0000992	DNA DataBank of Japan	FY000583	http://getentry.ddbj.nig.ac.jp/getentry/na/FY000583
bmov	Bombyx mori	NCBITAXON	7091	pupa	UBERON	UBERON:0003143	pupa day 4	ovary	UBERON	UBERON:0000992	EST analysis of follicular cell and ovary cDNA libraries	FY000584	ovary	UBERON	UBERON:0000992	DNA DataBank of Japan	FY000584	http://getentry.ddbj.nig.ac.jp/getentry/na/FY000584
bmov	Bombyx mori	NCBITAXON	7091	pupa	UBERON	UBERON:0003143	pupa day 4	ovary	UBERON	UBERON:0000992	EST analysis of follicular cell and ovary cDNA libraries	FY000585	ovary	UBERON	UBERON:0000992	DNA DataBank of Japan	FY000585	http://getentry.ddbj.nig.ac.jp/getentry/na/FY000585
bmov	Bombyx mori	NCBITAXON	7091	pupa	UBERON	UBERON:0003143	pupa day 4	ovary	UBERON	UBERON:0000992	EST analysis of follicular cell and ovary cDNA libraries	FY000586	ovary	UBERON	UBERON:0000992	DNA DataBank of Japan	FY000586	http://getentry.ddbj.nig.ac.jp/getentry/na/FY000586
bmov	Bombyx mori	NCBITAXON	7091	pupa	UBERON	UBERON:0003143	pupa day 4	ovary	UBERON	UBERON:0000992	EST analysis of follicular cell and ovary cDNA libraries	FY000587	ovary	UBERON	UBERON:0000992	DNA DataBank of Japan	FY000587	http://getentry.ddbj.nig.ac.jp/getentry/na/FY000587
bmov	Bombyx mori	NCBITAXON	7091	pupa	UBERON	UBERON:0003143	pupa day 4	ovary	UBERON	UBERON:0000992	EST analysis of follicular cell and ovary cDNA libraries	FY000588	ovary	UBERON	UBERON:0000992	DNA DataBank of Japan	FY000588	http://getentry.ddbj.nig.ac.jp/getentry/na/FY000588
bmov	Bombyx mori	NCBITAXON	7091	pupa	UBERON	UBERON:0003143	pupa day 4	ovary	UBERON	UBERON:0000992	EST analysis of follicular cell and ovary cDNA libraries	FY000589	ovary	UBERON	UBERON:0000992	DNA DataBank of Japan	FY000589	http://getentry.ddbj.nig.ac.jp/getentry/na/FY000589
bmov	Bombyx mori	NCBITAXON	7091	pupa	UBERON	UBERON:0003143	pupa day 4	ovary	UBERON	UBERON:0000992	EST analysis of follicular cell and ovary cDNA libraries	FY000590	ovary	UBERON	UBERON:0000992	DNA DataBank of Japan	FY000590	http://getentry.ddbj.nig.ac.jp/getentry/na/FY000590
bmov	Bombyx mori	NCBITAXON	7091	pupa	UBERON	UBERON:0003143	pupa day 4	ovary	UBERON	UBERON:0000992	EST analysis of follicular cell and ovary cDNA libraries	FY000591	ovary	UBERON	UBERON:0000992	DNA DataBank of Japan	FY000591	http://getentry.ddbj.nig.ac.jp/getentry/na/FY000591
bmov	Bombyx mori	NCBITAXON	7091	pupa	UBERON	UBERON:0003143	pupa day 4	ovary	UBERON	UBERON:0000992	EST analysis of follicular cell and ovary cDNA libraries	FY000592	ovary	UBERON	UBERON:0000992	DNA DataBank of Japan	FY000592	http://getentry.ddbj.nig.ac.jp/getentry/na/FY000592
bmov	Bombyx mori	NCBITAXON	7091	pupa	UBERON	UBERON:0003143	pupa day 4	ovary	UBERON	UBERON:0000992	EST analysis of follicular cell and ovary cDNA libraries	FY000593	ovary	UBERON	UBERON:0000992	DNA DataBank of Japan	FY000593	http://getentry.ddbj.nig.ac.jp/getentry/na/FY000593
bmov	Bombyx mori	NCBITAXON	7091	pupa	UBERON	UBERON:0003143	pupa day 4	ovary	UBERON	UBERON:0000992	EST analysis of follicular cell and ovary cDNA libraries	FY000594	ovary	UBERON	UBERON:0000992	DNA DataBank of Japan	FY000594	http://getentry.ddbj.nig.ac.jp/getentry/na/FY000594
bmov	Bombyx mori	NCBITAXON	7091	pupa	UBERON	UBERON:0003143	pupa day 4	ovary	UBERON	UBERON:0000992	EST analysis of follicular cell and ovary cDNA libraries	FY000595	ovary	UBERON	UBERON:0000992	DNA DataBank of Japan	FY000595	http://getentry.ddbj.nig.ac.jp/getentry/na/FY000595
bmov	Bombyx mori	NCBITAXON	7091	pupa	UBERON	UBERON:0003143	pupa day 4	ovary	UBERON	UBERON:0000992	EST analysis of follicular cell and ovary cDNA libraries	FY000596	ovary	UBERON	UBERON:0000992	DNA DataBank of Japan	FY000596	http://getentry.ddbj.nig.ac.jp/getentry/na/FY000596
bmov	Bombyx mori	NCBITAXON	7091	pupa	UBERON	UBERON:0003143	pupa day 4	ovary	UBERON	UBERON:0000992	EST analysis of follicular cell and ovary cDNA libraries	FY000597	ovary	UBERON	UBERON:0000992	DNA DataBank of Japan	FY000597	http://getentry.ddbj.nig.ac.jp/getentry/na/FY000597
bmov	Bombyx mori	NCBITAXON	7091	pupa	UBERON	UBERON:0003143	pupa day 4	ovary	UBERON	UBERON:0000992	EST analysis of follicular cell and ovary cDNA libraries	FY000598	ovary	UBERON	UBERON:0000992	DNA DataBank of Japan	FY000598	http://getentry.ddbj.nig.ac.jp/getentry/na/FY000598
bmov	Bombyx mori	NCBITAXON	7091	pupa	UBERON	UBERON:0003143	pupa day 4	ovary	UBERON	UBERON:0000992	EST analysis of follicular cell and ovary cDNA libraries	FY000599	ovary	UBERON	UBERON:0000992	DNA DataBank of Japan	FY000599	http://getentry.ddbj.nig.ac.jp/getentry/na/FY000599
bmov	Bombyx mori	NCBITAXON	7091	pupa	UBERON	UBERON:0003143	pupa day 4	ovary	UBERON	UBERON:0000992	EST analysis of follicular cell and ovary cDNA libraries	FY000600	ovary	UBERON	UBERON:0000992	DNA DataBank of Japan	FY000600	http://getentry.ddbj.nig.ac.jp/getentry/na/FY000600
bmov	Bombyx mori	NCBITAXON	7091	pupa	UBERON	UBERON:0003143	pupa day 4	ovary	UBERON	UBERON:0000992	EST analysis of follicular cell and ovary cDNA libraries	FY000601	ovary	UBERON	UBERON:0000992	DNA DataBank of Japan	FY000601	http://getentry.ddbj.nig.ac.jp/getentry/na/FY000601
bmov	Bombyx mori	NCBITAXON	7091	pupa	UBERON	UBERON:0003143	pupa day 4	ovary	UBERON	UBERON:0000992	EST analysis of follicular cell and ovary cDNA libraries	FY000602	ovary	UBERON	UBERON:0000992	DNA DataBank of Japan	FY000602	http://getentry.ddbj.nig.ac.jp/getentry/na/FY000602
bmov	Bombyx mori	NCBITAXON	7091	pupa	UBERON	UBERON:0003143	pupa day 4	ovary	UBERON	UBERON:0000992	EST analysis of follicular cell and ovary cDNA libraries	FY000603	ovary	UBERON	UBERON:0000992	DNA DataBank of Japan	FY000603	http://getentry.ddbj.nig.ac.jp/getentry/na/FY000603
bmov	Bombyx mori	NCBITAXON	7091	pupa	UBERON	UBERON:0003143	pupa day 4	ovary	UBERON	UBERON:0000992	EST analysis of follicular cell and ovary cDNA libraries	FY000604	ovary	UBERON	UBERON:0000992	DNA DataBank of Japan	FY000604	http://getentry.ddbj.nig.ac.jp/getentry/na/FY000604
bmov	Bombyx mori	NCBITAXON	7091	pupa	UBERON	UBERON:0003143	pupa day 4	ovary	UBERON	UBERON:0000992	EST analysis of follicular cell and ovary cDNA libraries	FY000605	ovary	UBERON	UBERON:0000992	DNA DataBank of Japan	FY000605	http://getentry.ddbj.nig.ac.jp/getentry/na/FY000605
bmov	Bombyx mori	NCBITAXON	7091	pupa	UBERON	UBERON:0003143	pupa day 4	ovary	UBERON	UBERON:0000992	EST analysis of follicular cell and ovary cDNA libraries	FY000606	ovary	UBERON	UBERON:0000992	DNA DataBank of Japan	FY000606	http://getentry.ddbj.nig.ac.jp/getentry/na/FY000606
bmov	Bombyx mori	NCBITAXON	7091	pupa	UBERON	UBERON:0003143	pupa day 4	ovary	UBERON	UBERON:0000992	EST analysis of follicular cell and ovary cDNA libraries	FY000607	ovary	UBERON	UBERON:0000992	DNA DataBank of Japan	FY000607	http://getentry.ddbj.nig.ac.jp/getentry/na/FY000607
bmov	Bombyx mori	NCBITAXON	7091	pupa	UBERON	UBERON:0003143	pupa day 4	ovary	UBERON	UBERON:0000992	EST analysis of follicular cell and ovary cDNA libraries	FY000608	ovary	UBERON	UBERON:0000992	DNA DataBank of Japan	FY000608	http://getentry.ddbj.nig.ac.jp/getentry/na/FY000608
bmov	Bombyx mori	NCBITAXON	7091	pupa	UBERON	UBERON:0003143	pupa day 4	ovary	UBERON	UBERON:0000992	EST analysis of follicular cell and ovary cDNA libraries	FY000609	ovary	UBERON	UBERON:0000992	DNA DataBank of Japan	FY000609	http://getentry.ddbj.nig.ac.jp/getentry/na/FY000609
bmov	Bombyx mori	NCBITAXON	7091	pupa	UBERON	UBERON:0003143	pupa day 4	ovary	UBERON	UBERON:0000992	EST analysis of follicular cell and ovary cDNA libraries	FY000610	ovary	UBERON	UBERON:0000992	DNA DataBank of Japan	FY000610	http://getentry.ddbj.nig.ac.jp/getentry/na/FY000610
bmov	Bombyx mori	NCBITAXON	7091	pupa	UBERON	UBERON:0003143	pupa day 4	ovary	UBERON	UBERON:0000992	EST analysis of follicular cell and ovary cDNA libraries	FY000611	ovary	UBERON	UBERON:0000992	DNA DataBank of Japan	FY000611	http://getentry.ddbj.nig.ac.jp/getentry/na/FY000611
bmov	Bombyx mori	NCBITAXON	7091	pupa	UBERON	UBERON:0003143	pupa day 4	ovary	UBERON	UBERON:0000992	EST analysis of follicular cell and ovary cDNA libraries	FY000612	ovary	UBERON	UBERON:0000992	DNA DataBank of Japan	FY000612	http://getentry.ddbj.nig.ac.jp/getentry/na/FY000612
bmov	Bombyx mori	NCBITAXON	7091	pupa	UBERON	UBERON:0003143	pupa day 4	ovary	UBERON	UBERON:0000992	EST analysis of follicular cell and ovary cDNA libraries	FY000613	ovary	UBERON	UBERON:0000992	DNA DataBank of Japan	FY000613	http://getentry.ddbj.nig.ac.jp/getentry/na/FY000613
bmov	Bombyx mori	NCBITAXON	7091	pupa	UBERON	UBERON:0003143	pupa day 4	ovary	UBERON	UBERON:0000992	EST analysis of follicular cell and ovary cDNA libraries	FY000614	ovary	UBERON	UBERON:0000992	DNA DataBank of Japan	FY000614	http://getentry.ddbj.nig.ac.jp/getentry/na/FY000614
bmov	Bombyx mori	NCBITAXON	7091	pupa	UBERON	UBERON:0003143	pupa day 4	ovary	UBERON	UBERON:0000992	EST analysis of follicular cell and ovary cDNA libraries	FY000615	ovary	UBERON	UBERON:0000992	DNA DataBank of Japan	FY000615	http://getentry.ddbj.nig.ac.jp/getentry/na/FY000615
bmov	Bombyx mori	NCBITAXON	7091	pupa	UBERON	UBERON:0003143	pupa day 4	ovary	UBERON	UBERON:0000992	EST analysis of follicular cell and ovary cDNA libraries	FY000616	ovary	UBERON	UBERON:0000992	DNA DataBank of Japan	FY000616	http://getentry.ddbj.nig.ac.jp/getentry/na/FY000616
bmov	Bombyx mori	NCBITAXON	7091	pupa	UBERON	UBERON:0003143	pupa day 4	ovary	UBERON	UBERON:0000992	EST analysis of follicular cell and ovary cDNA libraries	FY000617	ovary	UBERON	UBERON:0000992	DNA DataBank of Japan	FY000617	http://getentry.ddbj.nig.ac.jp/getentry/na/FY000617
bmov	Bombyx mori	NCBITAXON	7091	pupa	UBERON	UBERON:0003143	pupa day 4	ovary	UBERON	UBERON:0000992	EST analysis of follicular cell and ovary cDNA libraries	FY000618	ovary	UBERON	UBERON:0000992	DNA DataBank of Japan	FY000618	http://getentry.ddbj.nig.ac.jp/getentry/na/FY000618
bmov	Bombyx mori	NCBITAXON	7091	pupa	UBERON	UBERON:0003143	pupa day 4	ovary	UBERON	UBERON:0000992	EST analysis of follicular cell and ovary cDNA libraries	FY000619	ovary	UBERON	UBERON:0000992	DNA DataBank of Japan	FY000619	http://getentry.ddbj.nig.ac.jp/getentry/na/FY000619
bmov	Bombyx mori	NCBITAXON	7091	pupa	UBERON	UBERON:0003143	pupa day 4	ovary	UBERON	UBERON:0000992	EST analysis of follicular cell and ovary cDNA libraries	FY000620	ovary	UBERON	UBERON:0000992	DNA DataBank of Japan	FY000620	http://getentry.ddbj.nig.ac.jp/getentry/na/FY000620
bmov	Bombyx mori	NCBITAXON	7091	pupa	UBERON	UBERON:0003143	pupa day 4	ovary	UBERON	UBERON:0000992	EST analysis of follicular cell and ovary cDNA libraries	FY000621	ovary	UBERON	UBERON:0000992	DNA DataBank of Japan	FY000621	http://getentry.ddbj.nig.ac.jp/getentry/na/FY000621
bmov	Bombyx mori	NCBITAXON	7091	pupa	UBERON	UBERON:0003143	pupa day 4	ovary	UBERON	UBERON:0000992	EST analysis of follicular cell and ovary cDNA libraries	FY000622	ovary	UBERON	UBERON:0000992	DNA DataBank of Japan	FY000622	http://getentry.ddbj.nig.ac.jp/getentry/na/FY000622
bmov	Bombyx mori	NCBITAXON	7091	pupa	UBERON	UBERON:0003143	pupa day 4	ovary	UBERON	UBERON:0000992	EST analysis of follicular cell and ovary cDNA libraries	FY000623	ovary	UBERON	UBERON:0000992	DNA DataBank of Japan	FY000623	http://getentry.ddbj.nig.ac.jp/getentry/na/FY000623
bmov	Bombyx mori	NCBITAXON	7091	pupa	UBERON	UBERON:0003143	pupa day 4	ovary	UBERON	UBERON:0000992	EST analysis of follicular cell and ovary cDNA libraries	FY000624	ovary	UBERON	UBERON:0000992	DNA DataBank of Japan	FY000624	http://getentry.ddbj.nig.ac.jp/getentry/na/FY000624
bmov	Bombyx mori	NCBITAXON	7091	pupa	UBERON	UBERON:0003143	pupa day 4	ovary	UBERON	UBERON:0000992	EST analysis of follicular cell and ovary cDNA libraries	FY000625	ovary	UBERON	UBERON:0000992	DNA DataBank of Japan	FY000625	http://getentry.ddbj.nig.ac.jp/getentry/na/FY000625
bmov	Bombyx mori	NCBITAXON	7091	pupa	UBERON	UBERON:0003143	pupa day 4	ovary	UBERON	UBERON:0000992	EST analysis of follicular cell and ovary cDNA libraries	FY000626	ovary	UBERON	UBERON:0000992	DNA DataBank of Japan	FY000626	http://getentry.ddbj.nig.ac.jp/getentry/na/FY000626
bmov	Bombyx mori	NCBITAXON	7091	pupa	UBERON	UBERON:0003143	pupa day 4	ovary	UBERON	UBERON:0000992	EST analysis of follicular cell and ovary cDNA libraries	FY000627	ovary	UBERON	UBERON:0000992	DNA DataBank of Japan	FY000627	http://getentry.ddbj.nig.ac.jp/getentry/na/FY000627
bmov	Bombyx mori	NCBITAXON	7091	pupa	UBERON	UBERON:0003143	pupa day 4	ovary	UBERON	UBERON:0000992	EST analysis of follicular cell and ovary cDNA libraries	FY000628	ovary	UBERON	UBERON:0000992	DNA DataBank of Japan	FY000628	http://getentry.ddbj.nig.ac.jp/getentry/na/FY000628
bmov	Bombyx mori	NCBITAXON	7091	pupa	UBERON	UBERON:0003143	pupa day 4	ovary	UBERON	UBERON:0000992	EST analysis of follicular cell and ovary cDNA libraries	FY000629	ovary	UBERON	UBERON:0000992	DNA DataBank of Japan	FY000629	http://getentry.ddbj.nig.ac.jp/getentry/na/FY000629
bmov	Bombyx mori	NCBITAXON	7091	pupa	UBERON	UBERON:0003143	pupa day 4	ovary	UBERON	UBERON:0000992	EST analysis of follicular cell and ovary cDNA libraries	FY000630	ovary	UBERON	UBERON:0000992	DNA DataBank of Japan	FY000630	http://getentry.ddbj.nig.ac.jp/getentry/na/FY000630
bmov	Bombyx mori	NCBITAXON	7091	pupa	UBERON	UBERON:0003143	pupa day 4	ovary	UBERON	UBERON:0000992	EST analysis of follicular cell and ovary cDNA libraries	FY000631	ovary	UBERON	UBERON:0000992	DNA DataBank of Japan	FY000631	http://getentry.ddbj.nig.ac.jp/getentry/na/FY000631
bmov	Bombyx mori	NCBITAXON	7091	pupa	UBERON	UBERON:0003143	pupa day 4	ovary	UBERON	UBERON:0000992	EST analysis of follicular cell and ovary cDNA libraries	FY000632	ovary	UBERON	UBERON:0000992	DNA DataBank of Japan	FY000632	http://getentry.ddbj.nig.ac.jp/getentry/na/FY000632
bmov	Bombyx mori	NCBITAXON	7091	pupa	UBERON	UBERON:0003143	pupa day 4	ovary	UBERON	UBERON:0000992	EST analysis of follicular cell and ovary cDNA libraries	FY000633	ovary	UBERON	UBERON:0000992	DNA DataBank of Japan	FY000633	http://getentry.ddbj.nig.ac.jp/getentry/na/FY000633
bmov	Bombyx mori	NCBITAXON	7091	pupa	UBERON	UBERON:0003143	pupa day 4	ovary	UBERON	UBERON:0000992	EST analysis of follicular cell and ovary cDNA libraries	FY000634	ovary	UBERON	UBERON:0000992	DNA DataBank of Japan	FY000634	http://getentry.ddbj.nig.ac.jp/getentry/na/FY000634
bmov	Bombyx mori	NCBITAXON	7091	pupa	UBERON	UBERON:0003143	pupa day 4	ovary	UBERON	UBERON:0000992	EST analysis of follicular cell and ovary cDNA libraries	FY000635	ovary	UBERON	UBERON:0000992	DNA DataBank of Japan	FY000635	http://getentry.ddbj.nig.ac.jp/getentry/na/FY000635
bmov	Bombyx mori	NCBITAXON	7091	pupa	UBERON	UBERON:0003143	pupa day 4	ovary	UBERON	UBERON:0000992	EST analysis of follicular cell and ovary cDNA libraries	FY000636	ovary	UBERON	UBERON:0000992	DNA DataBank of Japan	FY000636	http://getentry.ddbj.nig.ac.jp/getentry/na/FY000636
bmov	Bombyx mori	NCBITAXON	7091	pupa	UBERON	UBERON:0003143	pupa day 4	ovary	UBERON	UBERON:0000992	EST analysis of follicular cell and ovary cDNA libraries	FY000637	ovary	UBERON	UBERON:0000992	DNA DataBank of Japan	FY000637	http://getentry.ddbj.nig.ac.jp/getentry/na/FY000637
bmov	Bombyx mori	NCBITAXON	7091	pupa	UBERON	UBERON:0003143	pupa day 4	ovary	UBERON	UBERON:0000992	EST analysis of follicular cell and ovary cDNA libraries	FY000638	ovary	UBERON	UBERON:0000992	DNA DataBank of Japan	FY000638	http://getentry.ddbj.nig.ac.jp/getentry/na/FY000638
bmov	Bombyx mori	NCBITAXON	7091	pupa	UBERON	UBERON:0003143	pupa day 4	ovary	UBERON	UBERON:0000992	EST analysis of follicular cell and ovary cDNA libraries	FY000639	ovary	UBERON	UBERON:0000992	DNA DataBank of Japan	FY000639	http://getentry.ddbj.nig.ac.jp/getentry/na/FY000639
bmov	Bombyx mori	NCBITAXON	7091	pupa	UBERON	UBERON:0003143	pupa day 4	ovary	UBERON	UBERON:0000992	EST analysis of follicular cell and ovary cDNA libraries	FY000640	ovary	UBERON	UBERON:0000992	DNA DataBank of Japan	FY000640	http://getentry.ddbj.nig.ac.jp/getentry/na/FY000640
bmov	Bombyx mori	NCBITAXON	7091	pupa	UBERON	UBERON:0003143	pupa day 4	ovary	UBERON	UBERON:0000992	EST analysis of follicular cell and ovary cDNA libraries	FY000641	ovary	UBERON	UBERON:0000992	DNA DataBank of Japan	FY000641	http://getentry.ddbj.nig.ac.jp/getentry/na/FY000641
bmov	Bombyx mori	NCBITAXON	7091	pupa	UBERON	UBERON:0003143	pupa day 4	ovary	UBERON	UBERON:0000992	EST analysis of follicular cell and ovary cDNA libraries	FY000642	ovary	UBERON	UBERON:0000992	DNA DataBank of Japan	FY000642	http://getentry.ddbj.nig.ac.jp/getentry/na/FY000642
bmov	Bombyx mori	NCBITAXON	7091	pupa	UBERON	UBERON:0003143	pupa day 4	ovary	UBERON	UBERON:0000992	EST analysis of follicular cell and ovary cDNA libraries	FY000643	ovary	UBERON	UBERON:0000992	DNA DataBank of Japan	FY000643	http://getentry.ddbj.nig.ac.jp/getentry/na/FY000643
bmov	Bombyx mori	NCBITAXON	7091	pupa	UBERON	UBERON:0003143	pupa day 4	ovary	UBERON	UBERON:0000992	EST analysis of follicular cell and ovary cDNA libraries	FY000644	ovary	UBERON	UBERON:0000992	DNA DataBank of Japan	FY000644	http://getentry.ddbj.nig.ac.jp/getentry/na/FY000644
bmov	Bombyx mori	NCBITAXON	7091	pupa	UBERON	UBERON:0003143	pupa day 4	ovary	UBERON	UBERON:0000992	EST analysis of follicular cell and ovary cDNA libraries	FY000645	ovary	UBERON	UBERON:0000992	DNA DataBank of Japan	FY000645	http://getentry.ddbj.nig.ac.jp/getentry/na/FY000645
bmov	Bombyx mori	NCBITAXON	7091	pupa	UBERON	UBERON:0003143	pupa day 4	ovary	UBERON	UBERON:0000992	EST analysis of follicular cell and ovary cDNA libraries	FY000646	ovary	UBERON	UBERON:0000992	DNA DataBank of Japan	FY000646	http://getentry.ddbj.nig.ac.jp/getentry/na/FY000646
bmov	Bombyx mori	NCBITAXON	7091	pupa	UBERON	UBERON:0003143	pupa day 4	ovary	UBERON	UBERON:0000992	EST analysis of follicular cell and ovary cDNA libraries	FY000647	ovary	UBERON	UBERON:0000992	DNA DataBank of Japan	FY000647	http://getentry.ddbj.nig.ac.jp/getentry/na/FY000647
bmov	Bombyx mori	NCBITAXON	7091	pupa	UBERON	UBERON:0003143	pupa day 4	ovary	UBERON	UBERON:0000992	EST analysis of follicular cell and ovary cDNA libraries	FY000648	ovary	UBERON	UBERON:0000992	DNA DataBank of Japan	FY000648	http://getentry.ddbj.nig.ac.jp/getentry/na/FY000648
bmov	Bombyx mori	NCBITAXON	7091	pupa	UBERON	UBERON:0003143	pupa day 4	ovary	UBERON	UBERON:0000992	EST analysis of follicular cell and ovary cDNA libraries	FY000649	ovary	UBERON	UBERON:0000992	DNA DataBank of Japan	FY000649	http://getentry.ddbj.nig.ac.jp/getentry/na/FY000649
bmov	Bombyx mori	NCBITAXON	7091	pupa	UBERON	UBERON:0003143	pupa day 4	ovary	UBERON	UBERON:0000992	EST analysis of follicular cell and ovary cDNA libraries	FY000650	ovary	UBERON	UBERON:0000992	DNA DataBank of Japan	FY000650	http://getentry.ddbj.nig.ac.jp/getentry/na/FY000650
bmov	Bombyx mori	NCBITAXON	7091	pupa	UBERON	UBERON:0003143	pupa day 4	ovary	UBERON	UBERON:0000992	EST analysis of follicular cell and ovary cDNA libraries	FY000651	ovary	UBERON	UBERON:0000992	DNA DataBank of Japan	FY000651	http://getentry.ddbj.nig.ac.jp/getentry/na/FY000651
bmov	Bombyx mori	NCBITAXON	7091	pupa	UBERON	UBERON:0003143	pupa day 4	ovary	UBERON	UBERON:0000992	EST analysis of follicular cell and ovary cDNA libraries	FY000652	ovary	UBERON	UBERON:0000992	DNA DataBank of Japan	FY000652	http://getentry.ddbj.nig.ac.jp/getentry/na/FY000652
bmov	Bombyx mori	NCBITAXON	7091	pupa	UBERON	UBERON:0003143	pupa day 4	ovary	UBERON	UBERON:0000992	EST analysis of follicular cell and ovary cDNA libraries	FY000653	ovary	UBERON	UBERON:0000992	DNA DataBank of Japan	FY000653	http://getentry.ddbj.nig.ac.jp/getentry/na/FY000653
bmov	Bombyx mori	NCBITAXON	7091	pupa	UBERON	UBERON:0003143	pupa day 4	ovary	UBERON	UBERON:0000992	EST analysis of follicular cell and ovary cDNA libraries	FY000654	ovary	UBERON	UBERON:0000992	DNA DataBank of Japan	FY000654	http://getentry.ddbj.nig.ac.jp/getentry/na/FY000654
bmov	Bombyx mori	NCBITAXON	7091	pupa	UBERON	UBERON:0003143	pupa day 4	ovary	UBERON	UBERON:0000992	EST analysis of follicular cell and ovary cDNA libraries	FY000655	ovary	UBERON	UBERON:0000992	DNA DataBank of Japan	FY000655	http://getentry.ddbj.nig.ac.jp/getentry/na/FY000655
bmov	Bombyx mori	NCBITAXON	7091	pupa	UBERON	UBERON:0003143	pupa day 4	ovary	UBERON	UBERON:0000992	EST analysis of follicular cell and ovary cDNA libraries	FY000656	ovary	UBERON	UBERON:0000992	DNA DataBank of Japan	FY000656	http://getentry.ddbj.nig.ac.jp/getentry/na/FY000656
bmov	Bombyx mori	NCBITAXON	7091	pupa	UBERON	UBERON:0003143	pupa day 4	ovary	UBERON	UBERON:0000992	EST analysis of follicular cell and ovary cDNA libraries	FY000657	ovary	UBERON	UBERON:0000992	DNA DataBank of Japan	FY000657	http://getentry.ddbj.nig.ac.jp/getentry/na/FY000657
bmov	Bombyx mori	NCBITAXON	7091	pupa	UBERON	UBERON:0003143	pupa day 4	ovary	UBERON	UBERON:0000992	EST analysis of follicular cell and ovary cDNA libraries	FY000658	ovary	UBERON	UBERON:0000992	DNA DataBank of Japan	FY000658	http://getentry.ddbj.nig.ac.jp/getentry/na/FY000658
bmov	Bombyx mori	NCBITAXON	7091	pupa	UBERON	UBERON:0003143	pupa day 4	ovary	UBERON	UBERON:0000992	EST analysis of follicular cell and ovary cDNA libraries	FY000659	ovary	UBERON	UBERON:0000992	DNA DataBank of Japan	FY000659	http://getentry.ddbj.nig.ac.jp/getentry/na/FY000659
bmov	Bombyx mori	NCBITAXON	7091	pupa	UBERON	UBERON:0003143	pupa day 4	ovary	UBERON	UBERON:0000992	EST analysis of follicular cell and ovary cDNA libraries	FY000660	ovary	UBERON	UBERON:0000992	DNA DataBank of Japan	FY000660	http://getentry.ddbj.nig.ac.jp/getentry/na/FY000660
bmov	Bombyx mori	NCBITAXON	7091	pupa	UBERON	UBERON:0003143	pupa day 4	ovary	UBERON	UBERON:0000992	EST analysis of follicular cell and ovary cDNA libraries	FY000661	ovary	UBERON	UBERON:0000992	DNA DataBank of Japan	FY000661	http://getentry.ddbj.nig.ac.jp/getentry/na/FY000661
bmov	Bombyx mori	NCBITAXON	7091	pupa	UBERON	UBERON:0003143	pupa day 4	ovary	UBERON	UBERON:0000992	EST analysis of follicular cell and ovary cDNA libraries	FY000662	ovary	UBERON	UBERON:0000992	DNA DataBank of Japan	FY000662	http://getentry.ddbj.nig.ac.jp/getentry/na/FY000662
bmov	Bombyx mori	NCBITAXON	7091	pupa	UBERON	UBERON:0003143	pupa day 4	ovary	UBERON	UBERON:0000992	EST analysis of follicular cell and ovary cDNA libraries	FY000663	ovary	UBERON	UBERON:0000992	DNA DataBank of Japan	FY000663	http://getentry.ddbj.nig.ac.jp/getentry/na/FY000663
bmov	Bombyx mori	NCBITAXON	7091	pupa	UBERON	UBERON:0003143	pupa day 4	ovary	UBERON	UBERON:0000992	EST analysis of follicular cell and ovary cDNA libraries	FY000664	ovary	UBERON	UBERON:0000992	DNA DataBank of Japan	FY000664	http://getentry.ddbj.nig.ac.jp/getentry/na/FY000664
bmov	Bombyx mori	NCBITAXON	7091	pupa	UBERON	UBERON:0003143	pupa day 4	ovary	UBERON	UBERON:0000992	EST analysis of follicular cell and ovary cDNA libraries	FY000665	ovary	UBERON	UBERON:0000992	DNA DataBank of Japan	FY000665	http://getentry.ddbj.nig.ac.jp/getentry/na/FY000665
bmov	Bombyx mori	NCBITAXON	7091	pupa	UBERON	UBERON:0003143	pupa day 4	ovary	UBERON	UBERON:0000992	EST analysis of follicular cell and ovary cDNA libraries	FY000666	ovary	UBERON	UBERON:0000992	DNA DataBank of Japan	FY000666	http://getentry.ddbj.nig.ac.jp/getentry/na/FY000666
bmov	Bombyx mori	NCBITAXON	7091	pupa	UBERON	UBERON:0003143	pupa day 4	ovary	UBERON	UBERON:0000992	EST analysis of follicular cell and ovary cDNA libraries	FY000667	ovary	UBERON	UBERON:0000992	DNA DataBank of Japan	FY000667	http://getentry.ddbj.nig.ac.jp/getentry/na/FY000667
bmov	Bombyx mori	NCBITAXON	7091	pupa	UBERON	UBERON:0003143	pupa day 4	ovary	UBERON	UBERON:0000992	EST analysis of follicular cell and ovary cDNA libraries	FY000668	ovary	UBERON	UBERON:0000992	DNA DataBank of Japan	FY000668	http://getentry.ddbj.nig.ac.jp/getentry/na/FY000668
bmov	Bombyx mori	NCBITAXON	7091	pupa	UBERON	UBERON:0003143	pupa day 4	ovary	UBERON	UBERON:0000992	EST analysis of follicular cell and ovary cDNA libraries	FY000669	ovary	UBERON	UBERON:0000992	DNA DataBank of Japan	FY000669	http://getentry.ddbj.nig.ac.jp/getentry/na/FY000669
bmov	Bombyx mori	NCBITAXON	7091	pupa	UBERON	UBERON:0003143	pupa day 4	ovary	UBERON	UBERON:0000992	EST analysis of follicular cell and ovary cDNA libraries	FY000670	ovary	UBERON	UBERON:0000992	DNA DataBank of Japan	FY000670	http://getentry.ddbj.nig.ac.jp/getentry/na/FY000670
bmov	Bombyx mori	NCBITAXON	7091	pupa	UBERON	UBERON:0003143	pupa day 4	ovary	UBERON	UBERON:0000992	EST analysis of follicular cell and ovary cDNA libraries	FY000671	ovary	UBERON	UBERON:0000992	DNA DataBank of Japan	FY000671	http://getentry.ddbj.nig.ac.jp/getentry/na/FY000671
bmov	Bombyx mori	NCBITAXON	7091	pupa	UBERON	UBERON:0003143	pupa day 4	ovary	UBERON	UBERON:0000992	EST analysis of follicular cell and ovary cDNA libraries	FY000672	ovary	UBERON	UBERON:0000992	DNA DataBank of Japan	FY000672	http://getentry.ddbj.nig.ac.jp/getentry/na/FY000672
bmov	Bombyx mori	NCBITAXON	7091	pupa	UBERON	UBERON:0003143	pupa day 4	ovary	UBERON	UBERON:0000992	EST analysis of follicular cell and ovary cDNA libraries	FY000673	ovary	UBERON	UBERON:0000992	DNA DataBank of Japan	FY000673	http://getentry.ddbj.nig.ac.jp/getentry/na/FY000673
bmov	Bombyx mori	NCBITAXON	7091	pupa	UBERON	UBERON:0003143	pupa day 4	ovary	UBERON	UBERON:0000992	EST analysis of follicular cell and ovary cDNA libraries	FY000674	ovary	UBERON	UBERON:0000992	DNA DataBank of Japan	FY000674	http://getentry.ddbj.nig.ac.jp/getentry/na/FY000674
bmov	Bombyx mori	NCBITAXON	7091	pupa	UBERON	UBERON:0003143	pupa day 4	ovary	UBERON	UBERON:0000992	EST analysis of follicular cell and ovary cDNA libraries	FY000675	ovary	UBERON	UBERON:0000992	DNA DataBank of Japan	FY000675	http://getentry.ddbj.nig.ac.jp/getentry/na/FY000675
bmov	Bombyx mori	NCBITAXON	7091	pupa	UBERON	UBERON:0003143	pupa day 4	ovary	UBERON	UBERON:0000992	EST analysis of follicular cell and ovary cDNA libraries	FY000676	ovary	UBERON	UBERON:0000992	DNA DataBank of Japan	FY000676	http://getentry.ddbj.nig.ac.jp/getentry/na/FY000676
bmov	Bombyx mori	NCBITAXON	7091	pupa	UBERON	UBERON:0003143	pupa day 4	ovary	UBERON	UBERON:0000992	EST analysis of follicular cell and ovary cDNA libraries	FY000677	ovary	UBERON	UBERON:0000992	DNA DataBank of Japan	FY000677	http://getentry.ddbj.nig.ac.jp/getentry/na/FY000677
bmov	Bombyx mori	NCBITAXON	7091	pupa	UBERON	UBERON:0003143	pupa day 4	ovary	UBERON	UBERON:0000992	EST analysis of follicular cell and ovary cDNA libraries	FY000678	ovary	UBERON	UBERON:0000992	DNA DataBank of Japan	FY000678	http://getentry.ddbj.nig.ac.jp/getentry/na/FY000678
bmov	Bombyx mori	NCBITAXON	7091	pupa	UBERON	UBERON:0003143	pupa day 4	ovary	UBERON	UBERON:0000992	EST analysis of follicular cell and ovary cDNA libraries	FY000679	ovary	UBERON	UBERON:0000992	DNA DataBank of Japan	FY000679	http://getentry.ddbj.nig.ac.jp/getentry/na/FY000679
bmov	Bombyx mori	NCBITAXON	7091	pupa	UBERON	UBERON:0003143	pupa day 4	ovary	UBERON	UBERON:0000992	EST analysis of follicular cell and ovary cDNA libraries	FY000680	ovary	UBERON	UBERON:0000992	DNA DataBank of Japan	FY000680	http://getentry.ddbj.nig.ac.jp/getentry/na/FY000680
bmov	Bombyx mori	NCBITAXON	7091	pupa	UBERON	UBERON:0003143	pupa day 4	ovary	UBERON	UBERON:0000992	EST analysis of follicular cell and ovary cDNA libraries	FY000681	ovary	UBERON	UBERON:0000992	DNA DataBank of Japan	FY000681	http://getentry.ddbj.nig.ac.jp/getentry/na/FY000681
bmov	Bombyx mori	NCBITAXON	7091	pupa	UBERON	UBERON:0003143	pupa day 4	ovary	UBERON	UBERON:0000992	EST analysis of follicular cell and ovary cDNA libraries	FY000682	ovary	UBERON	UBERON:0000992	DNA DataBank of Japan	FY000682	http://getentry.ddbj.nig.ac.jp/getentry/na/FY000682
bmov	Bombyx mori	NCBITAXON	7091	pupa	UBERON	UBERON:0003143	pupa day 4	ovary	UBERON	UBERON:0000992	EST analysis of follicular cell and ovary cDNA libraries	FY000683	ovary	UBERON	UBERON:0000992	DNA DataBank of Japan	FY000683	http://getentry.ddbj.nig.ac.jp/getentry/na/FY000683
bmov	Bombyx mori	NCBITAXON	7091	pupa	UBERON	UBERON:0003143	pupa day 4	ovary	UBERON	UBERON:0000992	EST analysis of follicular cell and ovary cDNA libraries	FY000684	ovary	UBERON	UBERON:0000992	DNA DataBank of Japan	FY000684	http://getentry.ddbj.nig.ac.jp/getentry/na/FY000684
bmov	Bombyx mori	NCBITAXON	7091	pupa	UBERON	UBERON:0003143	pupa day 4	ovary	UBERON	UBERON:0000992	EST analysis of follicular cell and ovary cDNA libraries	FY000685	ovary	UBERON	UBERON:0000992	DNA DataBank of Japan	FY000685	http://getentry.ddbj.nig.ac.jp/getentry/na/FY000685
bmov	Bombyx mori	NCBITAXON	7091	pupa	UBERON	UBERON:0003143	pupa day 4	ovary	UBERON	UBERON:0000992	EST analysis of follicular cell and ovary cDNA libraries	FY000686	ovary	UBERON	UBERON:0000992	DNA DataBank of Japan	FY000686	http://getentry.ddbj.nig.ac.jp/getentry/na/FY000686
bmov	Bombyx mori	NCBITAXON	7091	pupa	UBERON	UBERON:0003143	pupa day 4	ovary	UBERON	UBERON:0000992	EST analysis of follicular cell and ovary cDNA libraries	FY000687	ovary	UBERON	UBERON:0000992	DNA DataBank of Japan	FY000687	http://getentry.ddbj.nig.ac.jp/getentry/na/FY000687
bmov	Bombyx mori	NCBITAXON	7091	pupa	UBERON	UBERON:0003143	pupa day 4	ovary	UBERON	UBERON:0000992	EST analysis of follicular cell and ovary cDNA libraries	FY000688	ovary	UBERON	UBERON:0000992	DNA DataBank of Japan	FY000688	http://getentry.ddbj.nig.ac.jp/getentry/na/FY000688
bmov	Bombyx mori	NCBITAXON	7091	pupa	UBERON	UBERON:0003143	pupa day 4	ovary	UBERON	UBERON:0000992	EST analysis of follicular cell and ovary cDNA libraries	FY000689	ovary	UBERON	UBERON:0000992	DNA DataBank of Japan	FY000689	http://getentry.ddbj.nig.ac.jp/getentry/na/FY000689
bmov	Bombyx mori	NCBITAXON	7091	pupa	UBERON	UBERON:0003143	pupa day 4	ovary	UBERON	UBERON:0000992	EST analysis of follicular cell and ovary cDNA libraries	FY000690	ovary	UBERON	UBERON:0000992	DNA DataBank of Japan	FY000690	http://getentry.ddbj.nig.ac.jp/getentry/na/FY000690
bmov	Bombyx mori	NCBITAXON	7091	pupa	UBERON	UBERON:0003143	pupa day 4	ovary	UBERON	UBERON:0000992	EST analysis of follicular cell and ovary cDNA libraries	FY000691	ovary	UBERON	UBERON:0000992	DNA DataBank of Japan	FY000691	http://getentry.ddbj.nig.ac.jp/getentry/na/FY000691
bmov	Bombyx mori	NCBITAXON	7091	pupa	UBERON	UBERON:0003143	pupa day 4	ovary	UBERON	UBERON:0000992	EST analysis of follicular cell and ovary cDNA libraries	FY000692	ovary	UBERON	UBERON:0000992	DNA DataBank of Japan	FY000692	http://getentry.ddbj.nig.ac.jp/getentry/na/FY000692
bmov	Bombyx mori	NCBITAXON	7091	pupa	UBERON	UBERON:0003143	pupa day 4	ovary	UBERON	UBERON:0000992	EST analysis of follicular cell and ovary cDNA libraries	FY000693	ovary	UBERON	UBERON:0000992	DNA DataBank of Japan	FY000693	http://getentry.ddbj.nig.ac.jp/getentry/na/FY000693
bmov	Bombyx mori	NCBITAXON	7091	pupa	UBERON	UBERON:0003143	pupa day 4	ovary	UBERON	UBERON:0000992	EST analysis of follicular cell and ovary cDNA libraries	FY000694	ovary	UBERON	UBERON:0000992	DNA DataBank of Japan	FY000694	http://getentry.ddbj.nig.ac.jp/getentry/na/FY000694
bmov	Bombyx mori	NCBITAXON	7091	pupa	UBERON	UBERON:0003143	pupa day 4	ovary	UBERON	UBERON:0000992	EST analysis of follicular cell and ovary cDNA libraries	FY000695	ovary	UBERON	UBERON:0000992	DNA DataBank of Japan	FY000695	http://getentry.ddbj.nig.ac.jp/getentry/na/FY000695
bmov	Bombyx mori	NCBITAXON	7091	pupa	UBERON	UBERON:0003143	pupa day 4	ovary	UBERON	UBERON:0000992	EST analysis of follicular cell and ovary cDNA libraries	FY000696	ovary	UBERON	UBERON:0000992	DNA DataBank of Japan	FY000696	http://getentry.ddbj.nig.ac.jp/getentry/na/FY000696
bmov	Bombyx mori	NCBITAXON	7091	pupa	UBERON	UBERON:0003143	pupa day 4	ovary	UBERON	UBERON:0000992	EST analysis of follicular cell and ovary cDNA libraries	FY000697	ovary	UBERON	UBERON:0000992	DNA DataBank of Japan	FY000697	http://getentry.ddbj.nig.ac.jp/getentry/na/FY000697
bmov	Bombyx mori	NCBITAXON	7091	pupa	UBERON	UBERON:0003143	pupa day 4	ovary	UBERON	UBERON:0000992	EST analysis of follicular cell and ovary cDNA libraries	FY000698	ovary	UBERON	UBERON:0000992	DNA DataBank of Japan	FY000698	http://getentry.ddbj.nig.ac.jp/getentry/na/FY000698
bmov	Bombyx mori	NCBITAXON	7091	pupa	UBERON	UBERON:0003143	pupa day 4	ovary	UBERON	UBERON:0000992	EST analysis of follicular cell and ovary cDNA libraries	FY000699	ovary	UBERON	UBERON:0000992	DNA DataBank of Japan	FY000699	http://getentry.ddbj.nig.ac.jp/getentry/na/FY000699
bmov	Bombyx mori	NCBITAXON	7091	pupa	UBERON	UBERON:0003143	pupa day 4	ovary	UBERON	UBERON:0000992	EST analysis of follicular cell and ovary cDNA libraries	FY000700	ovary	UBERON	UBERON:0000992	DNA DataBank of Japan	FY000700	http://getentry.ddbj.nig.ac.jp/getentry/na/FY000700
bmov	Bombyx mori	NCBITAXON	7091	pupa	UBERON	UBERON:0003143	pupa day 4	ovary	UBERON	UBERON:0000992	EST analysis of follicular cell and ovary cDNA libraries	FY000701	ovary	UBERON	UBERON:0000992	DNA DataBank of Japan	FY000701	http://getentry.ddbj.nig.ac.jp/getentry/na/FY000701
bmov	Bombyx mori	NCBITAXON	7091	pupa	UBERON	UBERON:0003143	pupa day 4	ovary	UBERON	UBERON:0000992	EST analysis of follicular cell and ovary cDNA libraries	FY000702	ovary	UBERON	UBERON:0000992	DNA DataBank of Japan	FY000702	http://getentry.ddbj.nig.ac.jp/getentry/na/FY000702
bmov	Bombyx mori	NCBITAXON	7091	pupa	UBERON	UBERON:0003143	pupa day 4	ovary	UBERON	UBERON:0000992	EST analysis of follicular cell and ovary cDNA libraries	FY000703	ovary	UBERON	UBERON:0000992	DNA DataBank of Japan	FY000703	http://getentry.ddbj.nig.ac.jp/getentry/na/FY000703
bmov	Bombyx mori	NCBITAXON	7091	pupa	UBERON	UBERON:0003143	pupa day 4	ovary	UBERON	UBERON:0000992	EST analysis of follicular cell and ovary cDNA libraries	FY000704	ovary	UBERON	UBERON:0000992	DNA DataBank of Japan	FY000704	http://getentry.ddbj.nig.ac.jp/getentry/na/FY000704
bmov	Bombyx mori	NCBITAXON	7091	pupa	UBERON	UBERON:0003143	pupa day 4	ovary	UBERON	UBERON:0000992	EST analysis of follicular cell and ovary cDNA libraries	FY000705	ovary	UBERON	UBERON:0000992	DNA DataBank of Japan	FY000705	http://getentry.ddbj.nig.ac.jp/getentry/na/FY000705
bmov	Bombyx mori	NCBITAXON	7091	pupa	UBERON	UBERON:0003143	pupa day 4	ovary	UBERON	UBERON:0000992	EST analysis of follicular cell and ovary cDNA libraries	FY000706	ovary	UBERON	UBERON:0000992	DNA DataBank of Japan	FY000706	http://getentry.ddbj.nig.ac.jp/getentry/na/FY000706
bmov	Bombyx mori	NCBITAXON	7091	pupa	UBERON	UBERON:0003143	pupa day 4	ovary	UBERON	UBERON:0000992	EST analysis of follicular cell and ovary cDNA libraries	FY000707	ovary	UBERON	UBERON:0000992	DNA DataBank of Japan	FY000707	http://getentry.ddbj.nig.ac.jp/getentry/na/FY000707
bmov	Bombyx mori	NCBITAXON	7091	pupa	UBERON	UBERON:0003143	pupa day 4	ovary	UBERON	UBERON:0000992	EST analysis of follicular cell and ovary cDNA libraries	FY000708	ovary	UBERON	UBERON:0000992	DNA DataBank of Japan	FY000708	http://getentry.ddbj.nig.ac.jp/getentry/na/FY000708
bmov	Bombyx mori	NCBITAXON	7091	pupa	UBERON	UBERON:0003143	pupa day 4	ovary	UBERON	UBERON:0000992	EST analysis of follicular cell and ovary cDNA libraries	FY000709	ovary	UBERON	UBERON:0000992	DNA DataBank of Japan	FY000709	http://getentry.ddbj.nig.ac.jp/getentry/na/FY000709
bmov	Bombyx mori	NCBITAXON	7091	pupa	UBERON	UBERON:0003143	pupa day 4	ovary	UBERON	UBERON:0000992	EST analysis of follicular cell and ovary cDNA libraries	FY000710	ovary	UBERON	UBERON:0000992	DNA DataBank of Japan	FY000710	http://getentry.ddbj.nig.ac.jp/getentry/na/FY000710
bmov	Bombyx mori	NCBITAXON	7091	pupa	UBERON	UBERON:0003143	pupa day 4	ovary	UBERON	UBERON:0000992	EST analysis of follicular cell and ovary cDNA libraries	FY000711	ovary	UBERON	UBERON:0000992	DNA DataBank of Japan	FY000711	http://getentry.ddbj.nig.ac.jp/getentry/na/FY000711
bmov	Bombyx mori	NCBITAXON	7091	pupa	UBERON	UBERON:0003143	pupa day 4	ovary	UBERON	UBERON:0000992	EST analysis of follicular cell and ovary cDNA libraries	FY000712	ovary	UBERON	UBERON:0000992	DNA DataBank of Japan	FY000712	http://getentry.ddbj.nig.ac.jp/getentry/na/FY000712
bmov	Bombyx mori	NCBITAXON	7091	pupa	UBERON	UBERON:0003143	pupa day 4	ovary	UBERON	UBERON:0000992	EST analysis of follicular cell and ovary cDNA libraries	FY000713	ovary	UBERON	UBERON:0000992	DNA DataBank of Japan	FY000713	http://getentry.ddbj.nig.ac.jp/getentry/na/FY000713
bmov	Bombyx mori	NCBITAXON	7091	pupa	UBERON	UBERON:0003143	pupa day 4	ovary	UBERON	UBERON:0000992	EST analysis of follicular cell and ovary cDNA libraries	FY000714	ovary	UBERON	UBERON:0000992	DNA DataBank of Japan	FY000714	http://getentry.ddbj.nig.ac.jp/getentry/na/FY000714
bmov	Bombyx mori	NCBITAXON	7091	pupa	UBERON	UBERON:0003143	pupa day 4	ovary	UBERON	UBERON:0000992	EST analysis of follicular cell and ovary cDNA libraries	FY000715	ovary	UBERON	UBERON:0000992	DNA DataBank of Japan	FY000715	http://getentry.ddbj.nig.ac.jp/getentry/na/FY000715
bmov	Bombyx mori	NCBITAXON	7091	pupa	UBERON	UBERON:0003143	pupa day 4	ovary	UBERON	UBERON:0000992	EST analysis of follicular cell and ovary cDNA libraries	FY000716	ovary	UBERON	UBERON:0000992	DNA DataBank of Japan	FY000716	http://getentry.ddbj.nig.ac.jp/getentry/na/FY000716
bmov	Bombyx mori	NCBITAXON	7091	pupa	UBERON	UBERON:0003143	pupa day 4	ovary	UBERON	UBERON:0000992	EST analysis of follicular cell and ovary cDNA libraries	FY000717	ovary	UBERON	UBERON:0000992	DNA DataBank of Japan	FY000717	http://getentry.ddbj.nig.ac.jp/getentry/na/FY000717
bmov	Bombyx mori	NCBITAXON	7091	pupa	UBERON	UBERON:0003143	pupa day 4	ovary	UBERON	UBERON:0000992	EST analysis of follicular cell and ovary cDNA libraries	FY000718	ovary	UBERON	UBERON:0000992	DNA DataBank of Japan	FY000718	http://getentry.ddbj.nig.ac.jp/getentry/na/FY000718
bmov	Bombyx mori	NCBITAXON	7091	pupa	UBERON	UBERON:0003143	pupa day 4	ovary	UBERON	UBERON:0000992	EST analysis of follicular cell and ovary cDNA libraries	FY000719	ovary	UBERON	UBERON:0000992	DNA DataBank of Japan	FY000719	http://getentry.ddbj.nig.ac.jp/getentry/na/FY000719
bmov	Bombyx mori	NCBITAXON	7091	pupa	UBERON	UBERON:0003143	pupa day 4	ovary	UBERON	UBERON:0000992	EST analysis of follicular cell and ovary cDNA libraries	FY000720	ovary	UBERON	UBERON:0000992	DNA DataBank of Japan	FY000720	http://getentry.ddbj.nig.ac.jp/getentry/na/FY000720
bmov	Bombyx mori	NCBITAXON	7091	pupa	UBERON	UBERON:0003143	pupa day 4	ovary	UBERON	UBERON:0000992	EST analysis of follicular cell and ovary cDNA libraries	FY000721	ovary	UBERON	UBERON:0000992	DNA DataBank of Japan	FY000721	http://getentry.ddbj.nig.ac.jp/getentry/na/FY000721
bmov	Bombyx mori	NCBITAXON	7091	pupa	UBERON	UBERON:0003143	pupa day 4	ovary	UBERON	UBERON:0000992	EST analysis of follicular cell and ovary cDNA libraries	FY000722	ovary	UBERON	UBERON:0000992	DNA DataBank of Japan	FY000722	http://getentry.ddbj.nig.ac.jp/getentry/na/FY000722
bmov	Bombyx mori	NCBITAXON	7091	pupa	UBERON	UBERON:0003143	pupa day 4	ovary	UBERON	UBERON:0000992	EST analysis of follicular cell and ovary cDNA libraries	FY000723	ovary	UBERON	UBERON:0000992	DNA DataBank of Japan	FY000723	http://getentry.ddbj.nig.ac.jp/getentry/na/FY000723
bmov	Bombyx mori	NCBITAXON	7091	pupa	UBERON	UBERON:0003143	pupa day 4	ovary	UBERON	UBERON:0000992	EST analysis of follicular cell and ovary cDNA libraries	FY000724	ovary	UBERON	UBERON:0000992	DNA DataBank of Japan	FY000724	http://getentry.ddbj.nig.ac.jp/getentry/na/FY000724
bmov	Bombyx mori	NCBITAXON	7091	pupa	UBERON	UBERON:0003143	pupa day 4	ovary	UBERON	UBERON:0000992	EST analysis of follicular cell and ovary cDNA libraries	FY000725	ovary	UBERON	UBERON:0000992	DNA DataBank of Japan	FY000725	http://getentry.ddbj.nig.ac.jp/getentry/na/FY000725
bmov	Bombyx mori	NCBITAXON	7091	pupa	UBERON	UBERON:0003143	pupa day 4	ovary	UBERON	UBERON:0000992	EST analysis of follicular cell and ovary cDNA libraries	FY000726	ovary	UBERON	UBERON:0000992	DNA DataBank of Japan	FY000726	http://getentry.ddbj.nig.ac.jp/getentry/na/FY000726
bmov	Bombyx mori	NCBITAXON	7091	pupa	UBERON	UBERON:0003143	pupa day 4	ovary	UBERON	UBERON:0000992	EST analysis of follicular cell and ovary cDNA libraries	FY000727	ovary	UBERON	UBERON:0000992	DNA DataBank of Japan	FY000727	http://getentry.ddbj.nig.ac.jp/getentry/na/FY000727
bmov	Bombyx mori	NCBITAXON	7091	pupa	UBERON	UBERON:0003143	pupa day 4	ovary	UBERON	UBERON:0000992	EST analysis of follicular cell and ovary cDNA libraries	FY000728	ovary	UBERON	UBERON:0000992	DNA DataBank of Japan	FY000728	http://getentry.ddbj.nig.ac.jp/getentry/na/FY000728
bmov	Bombyx mori	NCBITAXON	7091	pupa	UBERON	UBERON:0003143	pupa day 4	ovary	UBERON	UBERON:0000992	EST analysis of follicular cell and ovary cDNA libraries	FY000729	ovary	UBERON	UBERON:0000992	DNA DataBank of Japan	FY000729	http://getentry.ddbj.nig.ac.jp/getentry/na/FY000729
bmov	Bombyx mori	NCBITAXON	7091	pupa	UBERON	UBERON:0003143	pupa day 4	ovary	UBERON	UBERON:0000992	EST analysis of follicular cell and ovary cDNA libraries	FY000730	ovary	UBERON	UBERON:0000992	DNA DataBank of Japan	FY000730	http://getentry.ddbj.nig.ac.jp/getentry/na/FY000730
bmov	Bombyx mori	NCBITAXON	7091	pupa	UBERON	UBERON:0003143	pupa day 4	ovary	UBERON	UBERON:0000992	EST analysis of follicular cell and ovary cDNA libraries	FY000731	ovary	UBERON	UBERON:0000992	DNA DataBank of Japan	FY000731	http://getentry.ddbj.nig.ac.jp/getentry/na/FY000731
bmov	Bombyx mori	NCBITAXON	7091	pupa	UBERON	UBERON:0003143	pupa day 4	ovary	UBERON	UBERON:0000992	EST analysis of follicular cell and ovary cDNA libraries	FY000732	ovary	UBERON	UBERON:0000992	DNA DataBank of Japan	FY000732	http://getentry.ddbj.nig.ac.jp/getentry/na/FY000732
bmov	Bombyx mori	NCBITAXON	7091	pupa	UBERON	UBERON:0003143	pupa day 4	ovary	UBERON	UBERON:0000992	EST analysis of follicular cell and ovary cDNA libraries	FY000733	ovary	UBERON	UBERON:0000992	DNA DataBank of Japan	FY000733	http://getentry.ddbj.nig.ac.jp/getentry/na/FY000733
bmov	Bombyx mori	NCBITAXON	7091	pupa	UBERON	UBERON:0003143	pupa day 4	ovary	UBERON	UBERON:0000992	EST analysis of follicular cell and ovary cDNA libraries	FY000734	ovary	UBERON	UBERON:0000992	DNA DataBank of Japan	FY000734	http://getentry.ddbj.nig.ac.jp/getentry/na/FY000734
bmov	Bombyx mori	NCBITAXON	7091	pupa	UBERON	UBERON:0003143	pupa day 4	ovary	UBERON	UBERON:0000992	EST analysis of follicular cell and ovary cDNA libraries	FY000735	ovary	UBERON	UBERON:0000992	DNA DataBank of Japan	FY000735	http://getentry.ddbj.nig.ac.jp/getentry/na/FY000735
bmov	Bombyx mori	NCBITAXON	7091	pupa	UBERON	UBERON:0003143	pupa day 4	ovary	UBERON	UBERON:0000992	EST analysis of follicular cell and ovary cDNA libraries	FY000736	ovary	UBERON	UBERON:0000992	DNA DataBank of Japan	FY000736	http://getentry.ddbj.nig.ac.jp/getentry/na/FY000736
bmov	Bombyx mori	NCBITAXON	7091	pupa	UBERON	UBERON:0003143	pupa day 4	ovary	UBERON	UBERON:0000992	EST analysis of follicular cell and ovary cDNA libraries	FY000737	ovary	UBERON	UBERON:0000992	DNA DataBank of Japan	FY000737	http://getentry.ddbj.nig.ac.jp/getentry/na/FY000737
bmov	Bombyx mori	NCBITAXON	7091	pupa	UBERON	UBERON:0003143	pupa day 4	ovary	UBERON	UBERON:0000992	EST analysis of follicular cell and ovary cDNA libraries	FY000738	ovary	UBERON	UBERON:0000992	DNA DataBank of Japan	FY000738	http://getentry.ddbj.nig.ac.jp/getentry/na/FY000738
bmov	Bombyx mori	NCBITAXON	7091	pupa	UBERON	UBERON:0003143	pupa day 4	ovary	UBERON	UBERON:0000992	EST analysis of follicular cell and ovary cDNA libraries	FY000739	ovary	UBERON	UBERON:0000992	DNA DataBank of Japan	FY000739	http://getentry.ddbj.nig.ac.jp/getentry/na/FY000739
bmov	Bombyx mori	NCBITAXON	7091	pupa	UBERON	UBERON:0003143	pupa day 4	ovary	UBERON	UBERON:0000992	EST analysis of follicular cell and ovary cDNA libraries	FY000740	ovary	UBERON	UBERON:0000992	DNA DataBank of Japan	FY000740	http://getentry.ddbj.nig.ac.jp/getentry/na/FY000740
bmov	Bombyx mori	NCBITAXON	7091	pupa	UBERON	UBERON:0003143	pupa day 4	ovary	UBERON	UBERON:0000992	EST analysis of follicular cell and ovary cDNA libraries	FY000741	ovary	UBERON	UBERON:0000992	DNA DataBank of Japan	FY000741	http://getentry.ddbj.nig.ac.jp/getentry/na/FY000741
bmov	Bombyx mori	NCBITAXON	7091	pupa	UBERON	UBERON:0003143	pupa day 4	ovary	UBERON	UBERON:0000992	EST analysis of follicular cell and ovary cDNA libraries	FY000742	ovary	UBERON	UBERON:0000992	DNA DataBank of Japan	FY000742	http://getentry.ddbj.nig.ac.jp/getentry/na/FY000742
bmov	Bombyx mori	NCBITAXON	7091	pupa	UBERON	UBERON:0003143	pupa day 4	ovary	UBERON	UBERON:0000992	EST analysis of follicular cell and ovary cDNA libraries	FY000743	ovary	UBERON	UBERON:0000992	DNA DataBank of Japan	FY000743	http://getentry.ddbj.nig.ac.jp/getentry/na/FY000743
bmov	Bombyx mori	NCBITAXON	7091	pupa	UBERON	UBERON:0003143	pupa day 4	ovary	UBERON	UBERON:0000992	EST analysis of follicular cell and ovary cDNA libraries	FY000744	ovary	UBERON	UBERON:0000992	DNA DataBank of Japan	FY000744	http://getentry.ddbj.nig.ac.jp/getentry/na/FY000744
bmov	Bombyx mori	NCBITAXON	7091	pupa	UBERON	UBERON:0003143	pupa day 4	ovary	UBERON	UBERON:0000992	EST analysis of follicular cell and ovary cDNA libraries	FY000745	ovary	UBERON	UBERON:0000992	DNA DataBank of Japan	FY000745	http://getentry.ddbj.nig.ac.jp/getentry/na/FY000745
bmov	Bombyx mori	NCBITAXON	7091	pupa	UBERON	UBERON:0003143	pupa day 4	ovary	UBERON	UBERON:0000992	EST analysis of follicular cell and ovary cDNA libraries	FY000746	ovary	UBERON	UBERON:0000992	DNA DataBank of Japan	FY000746	http://getentry.ddbj.nig.ac.jp/getentry/na/FY000746
bmov	Bombyx mori	NCBITAXON	7091	pupa	UBERON	UBERON:0003143	pupa day 4	ovary	UBERON	UBERON:0000992	EST analysis of follicular cell and ovary cDNA libraries	FY000747	ovary	UBERON	UBERON:0000992	DNA DataBank of Japan	FY000747	http://getentry.ddbj.nig.ac.jp/getentry/na/FY000747
bmov	Bombyx mori	NCBITAXON	7091	pupa	UBERON	UBERON:0003143	pupa day 4	ovary	UBERON	UBERON:0000992	EST analysis of follicular cell and ovary cDNA libraries	FY000748	ovary	UBERON	UBERON:0000992	DNA DataBank of Japan	FY000748	http://getentry.ddbj.nig.ac.jp/getentry/na/FY000748
bmov	Bombyx mori	NCBITAXON	7091	pupa	UBERON	UBERON:0003143	pupa day 4	ovary	UBERON	UBERON:0000992	EST analysis of follicular cell and ovary cDNA libraries	FY000749	ovary	UBERON	UBERON:0000992	DNA DataBank of Japan	FY000749	http://getentry.ddbj.nig.ac.jp/getentry/na/FY000749
bmov	Bombyx mori	NCBITAXON	7091	pupa	UBERON	UBERON:0003143	pupa day 4	ovary	UBERON	UBERON:0000992	EST analysis of follicular cell and ovary cDNA libraries	FY000750	ovary	UBERON	UBERON:0000992	DNA DataBank of Japan	FY000750	http://getentry.ddbj.nig.ac.jp/getentry/na/FY000750
bmov	Bombyx mori	NCBITAXON	7091	pupa	UBERON	UBERON:0003143	pupa day 4	ovary	UBERON	UBERON:0000992	EST analysis of follicular cell and ovary cDNA libraries	FY000751	ovary	UBERON	UBERON:0000992	DNA DataBank of Japan	FY000751	http://getentry.ddbj.nig.ac.jp/getentry/na/FY000751
bmov	Bombyx mori	NCBITAXON	7091	pupa	UBERON	UBERON:0003143	pupa day 4	ovary	UBERON	UBERON:0000992	EST analysis of follicular cell and ovary cDNA libraries	FY000752	ovary	UBERON	UBERON:0000992	DNA DataBank of Japan	FY000752	http://getentry.ddbj.nig.ac.jp/getentry/na/FY000752
bmov	Bombyx mori	NCBITAXON	7091	pupa	UBERON	UBERON:0003143	pupa day 4	ovary	UBERON	UBERON:0000992	EST analysis of follicular cell and ovary cDNA libraries	FY000753	ovary	UBERON	UBERON:0000992	DNA DataBank of Japan	FY000753	http://getentry.ddbj.nig.ac.jp/getentry/na/FY000753
bmov	Bombyx mori	NCBITAXON	7091	pupa	UBERON	UBERON:0003143	pupa day 4	ovary	UBERON	UBERON:0000992	EST analysis of follicular cell and ovary cDNA libraries	FY000754	ovary	UBERON	UBERON:0000992	DNA DataBank of Japan	FY000754	http://getentry.ddbj.nig.ac.jp/getentry/na/FY000754
bmov	Bombyx mori	NCBITAXON	7091	pupa	UBERON	UBERON:0003143	pupa day 4	ovary	UBERON	UBERON:0000992	EST analysis of follicular cell and ovary cDNA libraries	FY000755	ovary	UBERON	UBERON:0000992	DNA DataBank of Japan	FY000755	http://getentry.ddbj.nig.ac.jp/getentry/na/FY000755
bmov	Bombyx mori	NCBITAXON	7091	pupa	UBERON	UBERON:0003143	pupa day 4	ovary	UBERON	UBERON:0000992	EST analysis of follicular cell and ovary cDNA libraries	FY000756	ovary	UBERON	UBERON:0000992	DNA DataBank of Japan	FY000756	http://getentry.ddbj.nig.ac.jp/getentry/na/FY000756
bmov	Bombyx mori	NCBITAXON	7091	pupa	UBERON	UBERON:0003143	pupa day 4	ovary	UBERON	UBERON:0000992	EST analysis of follicular cell and ovary cDNA libraries	FY000757	ovary	UBERON	UBERON:0000992	DNA DataBank of Japan	FY000757	http://getentry.ddbj.nig.ac.jp/getentry/na/FY000757
bmov	Bombyx mori	NCBITAXON	7091	pupa	UBERON	UBERON:0003143	pupa day 4	ovary	UBERON	UBERON:0000992	EST analysis of follicular cell and ovary cDNA libraries	FY000758	ovary	UBERON	UBERON:0000992	DNA DataBank of Japan	FY000758	http://getentry.ddbj.nig.ac.jp/getentry/na/FY000758
bmov	Bombyx mori	NCBITAXON	7091	pupa	UBERON	UBERON:0003143	pupa day 4	ovary	UBERON	UBERON:0000992	EST analysis of follicular cell and ovary cDNA libraries	FY000759	ovary	UBERON	UBERON:0000992	DNA DataBank of Japan	FY000759	http://getentry.ddbj.nig.ac.jp/getentry/na/FY000759
bmov	Bombyx mori	NCBITAXON	7091	pupa	UBERON	UBERON:0003143	pupa day 4	ovary	UBERON	UBERON:0000992	EST analysis of follicular cell and ovary cDNA libraries	FY000760	ovary	UBERON	UBERON:0000992	DNA DataBank of Japan	FY000760	http://getentry.ddbj.nig.ac.jp/getentry/na/FY000760
bmov	Bombyx mori	NCBITAXON	7091	pupa	UBERON	UBERON:0003143	pupa day 4	ovary	UBERON	UBERON:0000992	EST analysis of follicular cell and ovary cDNA libraries	FY000761	ovary	UBERON	UBERON:0000992	DNA DataBank of Japan	FY000761	http://getentry.ddbj.nig.ac.jp/getentry/na/FY000761
bmov	Bombyx mori	NCBITAXON	7091	pupa	UBERON	UBERON:0003143	pupa day 4	ovary	UBERON	UBERON:0000992	EST analysis of follicular cell and ovary cDNA libraries	FY000762	ovary	UBERON	UBERON:0000992	DNA DataBank of Japan	FY000762	http://getentry.ddbj.nig.ac.jp/getentry/na/FY000762
bmov	Bombyx mori	NCBITAXON	7091	pupa	UBERON	UBERON:0003143	pupa day 4	ovary	UBERON	UBERON:0000992	EST analysis of follicular cell and ovary cDNA libraries	FY000763	ovary	UBERON	UBERON:0000992	DNA DataBank of Japan	FY000763	http://getentry.ddbj.nig.ac.jp/getentry/na/FY000763
bmov	Bombyx mori	NCBITAXON	7091	pupa	UBERON	UBERON:0003143	pupa day 4	ovary	UBERON	UBERON:0000992	EST analysis of follicular cell and ovary cDNA libraries	FY000764	ovary	UBERON	UBERON:0000992	DNA DataBank of Japan	FY000764	http://getentry.ddbj.nig.ac.jp/getentry/na/FY000764
bmov	Bombyx mori	NCBITAXON	7091	pupa	UBERON	UBERON:0003143	pupa day 4	ovary	UBERON	UBERON:0000992	EST analysis of follicular cell and ovary cDNA libraries	FY000765	ovary	UBERON	UBERON:0000992	DNA DataBank of Japan	FY000765	http://getentry.ddbj.nig.ac.jp/getentry/na/FY000765
bmov	Bombyx mori	NCBITAXON	7091	pupa	UBERON	UBERON:0003143	pupa day 4	ovary	UBERON	UBERON:0000992	EST analysis of follicular cell and ovary cDNA libraries	FY000766	ovary	UBERON	UBERON:0000992	DNA DataBank of Japan	FY000766	http://getentry.ddbj.nig.ac.jp/getentry/na/FY000766
bmov	Bombyx mori	NCBITAXON	7091	pupa	UBERON	UBERON:0003143	pupa day 4	ovary	UBERON	UBERON:0000992	EST analysis of follicular cell and ovary cDNA libraries	FY000767	ovary	UBERON	UBERON:0000992	DNA DataBank of Japan	FY000767	http://getentry.ddbj.nig.ac.jp/getentry/na/FY000767
bmov	Bombyx mori	NCBITAXON	7091	pupa	UBERON	UBERON:0003143	pupa day 4	ovary	UBERON	UBERON:0000992	EST analysis of follicular cell and ovary cDNA libraries	FY000768	ovary	UBERON	UBERON:0000992	DNA DataBank of Japan	FY000768	http://getentry.ddbj.nig.ac.jp/getentry/na/FY000768
bmov	Bombyx mori	NCBITAXON	7091	pupa	UBERON	UBERON:0003143	pupa day 4	ovary	UBERON	UBERON:0000992	EST analysis of follicular cell and ovary cDNA libraries	FY000769	ovary	UBERON	UBERON:0000992	DNA DataBank of Japan	FY000769	http://getentry.ddbj.nig.ac.jp/getentry/na/FY000769
bmov	Bombyx mori	NCBITAXON	7091	pupa	UBERON	UBERON:0003143	pupa day 4	ovary	UBERON	UBERON:0000992	EST analysis of follicular cell and ovary cDNA libraries	FY000770	ovary	UBERON	UBERON:0000992	DNA DataBank of Japan	FY000770	http://getentry.ddbj.nig.ac.jp/getentry/na/FY000770
bmov	Bombyx mori	NCBITAXON	7091	pupa	UBERON	UBERON:0003143	pupa day 4	ovary	UBERON	UBERON:0000992	EST analysis of follicular cell and ovary cDNA libraries	FY000771	ovary	UBERON	UBERON:0000992	DNA DataBank of Japan	FY000771	http://getentry.ddbj.nig.ac.jp/getentry/na/FY000771
bmov	Bombyx mori	NCBITAXON	7091	pupa	UBERON	UBERON:0003143	pupa day 4	ovary	UBERON	UBERON:0000992	EST analysis of follicular cell and ovary cDNA libraries	FY000772	ovary	UBERON	UBERON:0000992	DNA DataBank of Japan	FY000772	http://getentry.ddbj.nig.ac.jp/getentry/na/FY000772
bmov	Bombyx mori	NCBITAXON	7091	pupa	UBERON	UBERON:0003143	pupa day 4	ovary	UBERON	UBERON:0000992	EST analysis of follicular cell and ovary cDNA libraries	FY000773	ovary	UBERON	UBERON:0000992	DNA DataBank of Japan	FY000773	http://getentry.ddbj.nig.ac.jp/getentry/na/FY000773
bmov	Bombyx mori	NCBITAXON	7091	pupa	UBERON	UBERON:0003143	pupa day 4	ovary	UBERON	UBERON:0000992	EST analysis of follicular cell and ovary cDNA libraries	FY000774	ovary	UBERON	UBERON:0000992	DNA DataBank of Japan	FY000774	http://getentry.ddbj.nig.ac.jp/getentry/na/FY000774
bmov	Bombyx mori	NCBITAXON	7091	pupa	UBERON	UBERON:0003143	pupa day 4	ovary	UBERON	UBERON:0000992	EST analysis of follicular cell and ovary cDNA libraries	FY000775	ovary	UBERON	UBERON:0000992	DNA DataBank of Japan	FY000775	http://getentry.ddbj.nig.ac.jp/getentry/na/FY000775
bmov	Bombyx mori	NCBITAXON	7091	pupa	UBERON	UBERON:0003143	pupa day 4	ovary	UBERON	UBERON:0000992	EST analysis of follicular cell and ovary cDNA libraries	FY000776	ovary	UBERON	UBERON:0000992	DNA DataBank of Japan	FY000776	http://getentry.ddbj.nig.ac.jp/getentry/na/FY000776
bmov	Bombyx mori	NCBITAXON	7091	pupa	UBERON	UBERON:0003143	pupa day 4	ovary	UBERON	UBERON:0000992	EST analysis of follicular cell and ovary cDNA libraries	FY000777	ovary	UBERON	UBERON:0000992	DNA DataBank of Japan	FY000777	http://getentry.ddbj.nig.ac.jp/getentry/na/FY000777
bmov	Bombyx mori	NCBITAXON	7091	pupa	UBERON	UBERON:0003143	pupa day 4	ovary	UBERON	UBERON:0000992	EST analysis of follicular cell and ovary cDNA libraries	FY000778	ovary	UBERON	UBERON:0000992	DNA DataBank of Japan	FY000778	http://getentry.ddbj.nig.ac.jp/getentry/na/FY000778
bmov	Bombyx mori	NCBITAXON	7091	pupa	UBERON	UBERON:0003143	pupa day 4	ovary	UBERON	UBERON:0000992	EST analysis of follicular cell and ovary cDNA libraries	FY000779	ovary	UBERON	UBERON:0000992	DNA DataBank of Japan	FY000779	http://getentry.ddbj.nig.ac.jp/getentry/na/FY000779
bmov	Bombyx mori	NCBITAXON	7091	pupa	UBERON	UBERON:0003143	pupa day 4	ovary	UBERON	UBERON:0000992	EST analysis of follicular cell and ovary cDNA libraries	FY000780	ovary	UBERON	UBERON:0000992	DNA DataBank of Japan	FY000780	http://getentry.ddbj.nig.ac.jp/getentry/na/FY000780
bmov	Bombyx mori	NCBITAXON	7091	pupa	UBERON	UBERON:0003143	pupa day 4	ovary	UBERON	UBERON:0000992	EST analysis of follicular cell and ovary cDNA libraries	FY000781	ovary	UBERON	UBERON:0000992	DNA DataBank of Japan	FY000781	http://getentry.ddbj.nig.ac.jp/getentry/na/FY000781
bmov	Bombyx mori	NCBITAXON	7091	pupa	UBERON	UBERON:0003143	pupa day 4	ovary	UBERON	UBERON:0000992	EST analysis of follicular cell and ovary cDNA libraries	FY000782	ovary	UBERON	UBERON:0000992	DNA DataBank of Japan	FY000782	http://getentry.ddbj.nig.ac.jp/getentry/na/FY000782
bmov	Bombyx mori	NCBITAXON	7091	pupa	UBERON	UBERON:0003143	pupa day 4	ovary	UBERON	UBERON:0000992	EST analysis of follicular cell and ovary cDNA libraries	FY000783	ovary	UBERON	UBERON:0000992	DNA DataBank of Japan	FY000783	http://getentry.ddbj.nig.ac.jp/getentry/na/FY000783
bmov	Bombyx mori	NCBITAXON	7091	pupa	UBERON	UBERON:0003143	pupa day 4	ovary	UBERON	UBERON:0000992	EST analysis of follicular cell and ovary cDNA libraries	FY000784	ovary	UBERON	UBERON:0000992	DNA DataBank of Japan	FY000784	http://getentry.ddbj.nig.ac.jp/getentry/na/FY000784
bmov	Bombyx mori	NCBITAXON	7091	pupa	UBERON	UBERON:0003143	pupa day 4	ovary	UBERON	UBERON:0000992	EST analysis of follicular cell and ovary cDNA libraries	FY000785	ovary	UBERON	UBERON:0000992	DNA DataBank of Japan	FY000785	http://getentry.ddbj.nig.ac.jp/getentry/na/FY000785
bmov	Bombyx mori	NCBITAXON	7091	pupa	UBERON	UBERON:0003143	pupa day 4	ovary	UBERON	UBERON:0000992	EST analysis of follicular cell and ovary cDNA libraries	FY000786	ovary	UBERON	UBERON:0000992	DNA DataBank of Japan	FY000786	http://getentry.ddbj.nig.ac.jp/getentry/na/FY000786
bmov	Bombyx mori	NCBITAXON	7091	pupa	UBERON	UBERON:0003143	pupa day 4	ovary	UBERON	UBERON:0000992	EST analysis of follicular cell and ovary cDNA libraries	FY000787	ovary	UBERON	UBERON:0000992	DNA DataBank of Japan	FY000787	http://getentry.ddbj.nig.ac.jp/getentry/na/FY000787
bmov	Bombyx mori	NCBITAXON	7091	pupa	UBERON	UBERON:0003143	pupa day 4	ovary	UBERON	UBERON:0000992	EST analysis of follicular cell and ovary cDNA libraries	FY000788	ovary	UBERON	UBERON:0000992	DNA DataBank of Japan	FY000788	http://getentry.ddbj.nig.ac.jp/getentry/na/FY000788
bmov	Bombyx mori	NCBITAXON	7091	pupa	UBERON	UBERON:0003143	pupa day 4	ovary	UBERON	UBERON:0000992	EST analysis of follicular cell and ovary cDNA libraries	FY000789	ovary	UBERON	UBERON:0000992	DNA DataBank of Japan	FY000789	http://getentry.ddbj.nig.ac.jp/getentry/na/FY000789
bmov	Bombyx mori	NCBITAXON	7091	pupa	UBERON	UBERON:0003143	pupa day 4	ovary	UBERON	UBERON:0000992	EST analysis of follicular cell and ovary cDNA libraries	FY000790	ovary	UBERON	UBERON:0000992	DNA DataBank of Japan	FY000790	http://getentry.ddbj.nig.ac.jp/getentry/na/FY000790
bmov	Bombyx mori	NCBITAXON	7091	pupa	UBERON	UBERON:0003143	pupa day 4	ovary	UBERON	UBERON:0000992	EST analysis of follicular cell and ovary cDNA libraries	FY000791	ovary	UBERON	UBERON:0000992	DNA DataBank of Japan	FY000791	http://getentry.ddbj.nig.ac.jp/getentry/na/FY000791
bmov	Bombyx mori	NCBITAXON	7091	pupa	UBERON	UBERON:0003143	pupa day 4	ovary	UBERON	UBERON:0000992	EST analysis of follicular cell and ovary cDNA libraries	FY000792	ovary	UBERON	UBERON:0000992	DNA DataBank of Japan	FY000792	http://getentry.ddbj.nig.ac.jp/getentry/na/FY000792
bmov	Bombyx mori	NCBITAXON	7091	pupa	UBERON	UBERON:0003143	pupa day 4	ovary	UBERON	UBERON:0000992	EST analysis of follicular cell and ovary cDNA libraries	FY000793	ovary	UBERON	UBERON:0000992	DNA DataBank of Japan	FY000793	http://getentry.ddbj.nig.ac.jp/getentry/na/FY000793
bmov	Bombyx mori	NCBITAXON	7091	pupa	UBERON	UBERON:0003143	pupa day 4	ovary	UBERON	UBERON:0000992	EST analysis of follicular cell and ovary cDNA libraries	FY000794	ovary	UBERON	UBERON:0000992	DNA DataBank of Japan	FY000794	http://getentry.ddbj.nig.ac.jp/getentry/na/FY000794
bmov	Bombyx mori	NCBITAXON	7091	pupa	UBERON	UBERON:0003143	pupa day 4	ovary	UBERON	UBERON:0000992	EST analysis of follicular cell and ovary cDNA libraries	FY000795	ovary	UBERON	UBERON:0000992	DNA DataBank of Japan	FY000795	http://getentry.ddbj.nig.ac.jp/getentry/na/FY000795
bmov	Bombyx mori	NCBITAXON	7091	pupa	UBERON	UBERON:0003143	pupa day 4	ovary	UBERON	UBERON:0000992	EST analysis of follicular cell and ovary cDNA libraries	FY000796	ovary	UBERON	UBERON:0000992	DNA DataBank of Japan	FY000796	http://getentry.ddbj.nig.ac.jp/getentry/na/FY000796
bmov	Bombyx mori	NCBITAXON	7091	pupa	UBERON	UBERON:0003143	pupa day 4	ovary	UBERON	UBERON:0000992	EST analysis of follicular cell and ovary cDNA libraries	FY000797	ovary	UBERON	UBERON:0000992	DNA DataBank of Japan	FY000797	http://getentry.ddbj.nig.ac.jp/getentry/na/FY000797
bmov	Bombyx mori	NCBITAXON	7091	pupa	UBERON	UBERON:0003143	pupa day 4	ovary	UBERON	UBERON:0000992	EST analysis of follicular cell and ovary cDNA libraries	FY000798	ovary	UBERON	UBERON:0000992	DNA DataBank of Japan	FY000798	http://getentry.ddbj.nig.ac.jp/getentry/na/FY000798
bmov	Bombyx mori	NCBITAXON	7091	pupa	UBERON	UBERON:0003143	pupa day 4	ovary	UBERON	UBERON:0000992	EST analysis of follicular cell and ovary cDNA libraries	FY000799	ovary	UBERON	UBERON:0000992	DNA DataBank of Japan	FY000799	http://getentry.ddbj.nig.ac.jp/getentry/na/FY000799
bmov	Bombyx mori	NCBITAXON	7091	pupa	UBERON	UBERON:0003143	pupa day 4	ovary	UBERON	UBERON:0000992	EST analysis of follicular cell and ovary cDNA libraries	FY000800	ovary	UBERON	UBERON:0000992	DNA DataBank of Japan	FY000800	http://getentry.ddbj.nig.ac.jp/getentry/na/FY000800
bmov	Bombyx mori	NCBITAXON	7091	pupa	UBERON	UBERON:0003143	pupa day 4	ovary	UBERON	UBERON:0000992	EST analysis of follicular cell and ovary cDNA libraries	FY000801	ovary	UBERON	UBERON:0000992	DNA DataBank of Japan	FY000801	http://getentry.ddbj.nig.ac.jp/getentry/na/FY000801
bmov	Bombyx mori	NCBITAXON	7091	pupa	UBERON	UBERON:0003143	pupa day 4	ovary	UBERON	UBERON:0000992	EST analysis of follicular cell and ovary cDNA libraries	FY000802	ovary	UBERON	UBERON:0000992	DNA DataBank of Japan	FY000802	http://getentry.ddbj.nig.ac.jp/getentry/na/FY000802
bmov	Bombyx mori	NCBITAXON	7091	pupa	UBERON	UBERON:0003143	pupa day 4	ovary	UBERON	UBERON:0000992	EST analysis of follicular cell and ovary cDNA libraries	FY000803	ovary	UBERON	UBERON:0000992	DNA DataBank of Japan	FY000803	http://getentry.ddbj.nig.ac.jp/getentry/na/FY000803
bmov	Bombyx mori	NCBITAXON	7091	pupa	UBERON	UBERON:0003143	pupa day 4	ovary	UBERON	UBERON:0000992	EST analysis of follicular cell and ovary cDNA libraries	FY000804	ovary	UBERON	UBERON:0000992	DNA DataBank of Japan	FY000804	http://getentry.ddbj.nig.ac.jp/getentry/na/FY000804
bmov	Bombyx mori	NCBITAXON	7091	pupa	UBERON	UBERON:0003143	pupa day 4	ovary	UBERON	UBERON:0000992	EST analysis of follicular cell and ovary cDNA libraries	FY000805	ovary	UBERON	UBERON:0000992	DNA DataBank of Japan	FY000805	http://getentry.ddbj.nig.ac.jp/getentry/na/FY000805
bmov	Bombyx mori	NCBITAXON	7091	pupa	UBERON	UBERON:0003143	pupa day 4	ovary	UBERON	UBERON:0000992	EST analysis of follicular cell and ovary cDNA libraries	FY000806	ovary	UBERON	UBERON:0000992	DNA DataBank of Japan	FY000806	http://getentry.ddbj.nig.ac.jp/getentry/na/FY000806
bmov	Bombyx mori	NCBITAXON	7091	pupa	UBERON	UBERON:0003143	pupa day 4	ovary	UBERON	UBERON:0000992	EST analysis of follicular cell and ovary cDNA libraries	FY000807	ovary	UBERON	UBERON:0000992	DNA DataBank of Japan	FY000807	http://getentry.ddbj.nig.ac.jp/getentry/na/FY000807
bmov	Bombyx mori	NCBITAXON	7091	pupa	UBERON	UBERON:0003143	pupa day 4	ovary	UBERON	UBERON:0000992	EST analysis of follicular cell and ovary cDNA libraries	FY000808	ovary	UBERON	UBERON:0000992	DNA DataBank of Japan	FY000808	http://getentry.ddbj.nig.ac.jp/getentry/na/FY000808
bmov	Bombyx mori	NCBITAXON	7091	pupa	UBERON	UBERON:0003143	pupa day 4	ovary	UBERON	UBERON:0000992	EST analysis of follicular cell and ovary cDNA libraries	FY000809	ovary	UBERON	UBERON:0000992	DNA DataBank of Japan	FY000809	http://getentry.ddbj.nig.ac.jp/getentry/na/FY000809
bmov	Bombyx mori	NCBITAXON	7091	pupa	UBERON	UBERON:0003143	pupa day 4	ovary	UBERON	UBERON:0000992	EST analysis of follicular cell and ovary cDNA libraries	FY000810	ovary	UBERON	UBERON:0000992	DNA DataBank of Japan	FY000810	http://getentry.ddbj.nig.ac.jp/getentry/na/FY000810
bmov	Bombyx mori	NCBITAXON	7091	pupa	UBERON	UBERON:0003143	pupa day 4	ovary	UBERON	UBERON:0000992	EST analysis of follicular cell and ovary cDNA libraries	FY000811	ovary	UBERON	UBERON:0000992	DNA DataBank of Japan	FY000811	http://getentry.ddbj.nig.ac.jp/getentry/na/FY000811
bmov	Bombyx mori	NCBITAXON	7091	pupa	UBERON	UBERON:0003143	pupa day 4	ovary	UBERON	UBERON:0000992	EST analysis of follicular cell and ovary cDNA libraries	FY000812	ovary	UBERON	UBERON:0000992	DNA DataBank of Japan	FY000812	http://getentry.ddbj.nig.ac.jp/getentry/na/FY000812
bmov	Bombyx mori	NCBITAXON	7091	pupa	UBERON	UBERON:0003143	pupa day 4	ovary	UBERON	UBERON:0000992	EST analysis of follicular cell and ovary cDNA libraries	FY000813	ovary	UBERON	UBERON:0000992	DNA DataBank of Japan	FY000813	http://getentry.ddbj.nig.ac.jp/getentry/na/FY000813
bmov	Bombyx mori	NCBITAXON	7091	pupa	UBERON	UBERON:0003143	pupa day 4	ovary	UBERON	UBERON:0000992	EST analysis of follicular cell and ovary cDNA libraries	FY000814	ovary	UBERON	UBERON:0000992	DNA DataBank of Japan	FY000814	http://getentry.ddbj.nig.ac.jp/getentry/na/FY000814
bmov	Bombyx mori	NCBITAXON	7091	pupa	UBERON	UBERON:0003143	pupa day 4	ovary	UBERON	UBERON:0000992	EST analysis of follicular cell and ovary cDNA libraries	FY000815	ovary	UBERON	UBERON:0000992	DNA DataBank of Japan	FY000815	http://getentry.ddbj.nig.ac.jp/getentry/na/FY000815
bmov	Bombyx mori	NCBITAXON	7091	pupa	UBERON	UBERON:0003143	pupa day 4	ovary	UBERON	UBERON:0000992	EST analysis of follicular cell and ovary cDNA libraries	FY000816	ovary	UBERON	UBERON:0000992	DNA DataBank of Japan	FY000816	http://getentry.ddbj.nig.ac.jp/getentry/na/FY000816
bmov	Bombyx mori	NCBITAXON	7091	pupa	UBERON	UBERON:0003143	pupa day 4	ovary	UBERON	UBERON:0000992	EST analysis of follicular cell and ovary cDNA libraries	FY000817	ovary	UBERON	UBERON:0000992	DNA DataBank of Japan	FY000817	http://getentry.ddbj.nig.ac.jp/getentry/na/FY000817
bmov	Bombyx mori	NCBITAXON	7091	pupa	UBERON	UBERON:0003143	pupa day 4	ovary	UBERON	UBERON:0000992	EST analysis of follicular cell and ovary cDNA libraries	FY000818	ovary	UBERON	UBERON:0000992	DNA DataBank of Japan	FY000818	http://getentry.ddbj.nig.ac.jp/getentry/na/FY000818
bmov	Bombyx mori	NCBITAXON	7091	pupa	UBERON	UBERON:0003143	pupa day 4	ovary	UBERON	UBERON:0000992	EST analysis of follicular cell and ovary cDNA libraries	FY000819	ovary	UBERON	UBERON:0000992	DNA DataBank of Japan	FY000819	http://getentry.ddbj.nig.ac.jp/getentry/na/FY000819
bmov	Bombyx mori	NCBITAXON	7091	pupa	UBERON	UBERON:0003143	pupa day 4	ovary	UBERON	UBERON:0000992	EST analysis of follicular cell and ovary cDNA libraries	FY000820	ovary	UBERON	UBERON:0000992	DNA DataBank of Japan	FY000820	http://getentry.ddbj.nig.ac.jp/getentry/na/FY000820
bmov	Bombyx mori	NCBITAXON	7091	pupa	UBERON	UBERON:0003143	pupa day 4	ovary	UBERON	UBERON:0000992	EST analysis of follicular cell and ovary cDNA libraries	FY000821	ovary	UBERON	UBERON:0000992	DNA DataBank of Japan	FY000821	http://getentry.ddbj.nig.ac.jp/getentry/na/FY000821
bmov	Bombyx mori	NCBITAXON	7091	pupa	UBERON	UBERON:0003143	pupa day 4	ovary	UBERON	UBERON:0000992	EST analysis of follicular cell and ovary cDNA libraries	FY000822	ovary	UBERON	UBERON:0000992	DNA DataBank of Japan	FY000822	http://getentry.ddbj.nig.ac.jp/getentry/na/FY000822
bmov	Bombyx mori	NCBITAXON	7091	pupa	UBERON	UBERON:0003143	pupa day 4	ovary	UBERON	UBERON:0000992	EST analysis of follicular cell and ovary cDNA libraries	FY000823	ovary	UBERON	UBERON:0000992	DNA DataBank of Japan	FY000823	http://getentry.ddbj.nig.ac.jp/getentry/na/FY000823
bmov	Bombyx mori	NCBITAXON	7091	pupa	UBERON	UBERON:0003143	pupa day 4	ovary	UBERON	UBERON:0000992	EST analysis of follicular cell and ovary cDNA libraries	FY000824	ovary	UBERON	UBERON:0000992	DNA DataBank of Japan	FY000824	http://getentry.ddbj.nig.ac.jp/getentry/na/FY000824
bmov	Bombyx mori	NCBITAXON	7091	pupa	UBERON	UBERON:0003143	pupa day 4	ovary	UBERON	UBERON:0000992	EST analysis of follicular cell and ovary cDNA libraries	FY000825	ovary	UBERON	UBERON:0000992	DNA DataBank of Japan	FY000825	http://getentry.ddbj.nig.ac.jp/getentry/na/FY000825
bmov	Bombyx mori	NCBITAXON	7091	pupa	UBERON	UBERON:0003143	pupa day 4	ovary	UBERON	UBERON:0000992	EST analysis of follicular cell and ovary cDNA libraries	FY000826	ovary	UBERON	UBERON:0000992	DNA DataBank of Japan	FY000826	http://getentry.ddbj.nig.ac.jp/getentry/na/FY000826
bmov	Bombyx mori	NCBITAXON	7091	pupa	UBERON	UBERON:0003143	pupa day 4	ovary	UBERON	UBERON:0000992	EST analysis of follicular cell and ovary cDNA libraries	FY000827	ovary	UBERON	UBERON:0000992	DNA DataBank of Japan	FY000827	http://getentry.ddbj.nig.ac.jp/getentry/na/FY000827
bmov	Bombyx mori	NCBITAXON	7091	pupa	UBERON	UBERON:0003143	pupa day 4	ovary	UBERON	UBERON:0000992	EST analysis of follicular cell and ovary cDNA libraries	FY000828	ovary	UBERON	UBERON:0000992	DNA DataBank of Japan	FY000828	http://getentry.ddbj.nig.ac.jp/getentry/na/FY000828
bmov	Bombyx mori	NCBITAXON	7091	pupa	UBERON	UBERON:0003143	pupa day 4	ovary	UBERON	UBERON:0000992	EST analysis of follicular cell and ovary cDNA libraries	FY000829	ovary	UBERON	UBERON:0000992	DNA DataBank of Japan	FY000829	http://getentry.ddbj.nig.ac.jp/getentry/na/FY000829
bmov	Bombyx mori	NCBITAXON	7091	pupa	UBERON	UBERON:0003143	pupa day 4	ovary	UBERON	UBERON:0000992	EST analysis of follicular cell and ovary cDNA libraries	FY000830	ovary	UBERON	UBERON:0000992	DNA DataBank of Japan	FY000830	http://getentry.ddbj.nig.ac.jp/getentry/na/FY000830
bmov	Bombyx mori	NCBITAXON	7091	pupa	UBERON	UBERON:0003143	pupa day 4	ovary	UBERON	UBERON:0000992	EST analysis of follicular cell and ovary cDNA libraries	FY000831	ovary	UBERON	UBERON:0000992	DNA DataBank of Japan	FY000831	http://getentry.ddbj.nig.ac.jp/getentry/na/FY000831
bmov	Bombyx mori	NCBITAXON	7091	pupa	UBERON	UBERON:0003143	pupa day 4	ovary	UBERON	UBERON:0000992	EST analysis of follicular cell and ovary cDNA libraries	FY000832	ovary	UBERON	UBERON:0000992	DNA DataBank of Japan	FY000832	http://getentry.ddbj.nig.ac.jp/getentry/na/FY000832
bmov	Bombyx mori	NCBITAXON	7091	pupa	UBERON	UBERON:0003143	pupa day 4	ovary	UBERON	UBERON:0000992	EST analysis of follicular cell and ovary cDNA libraries	FY000833	ovary	UBERON	UBERON:0000992	DNA DataBank of Japan	FY000833	http://getentry.ddbj.nig.ac.jp/getentry/na/FY000833
bmov	Bombyx mori	NCBITAXON	7091	pupa	UBERON	UBERON:0003143	pupa day 4	ovary	UBERON	UBERON:0000992	EST analysis of follicular cell and ovary cDNA libraries	FY000834	ovary	UBERON	UBERON:0000992	DNA DataBank of Japan	FY000834	http://getentry.ddbj.nig.ac.jp/getentry/na/FY000834
bmov	Bombyx mori	NCBITAXON	7091	pupa	UBERON	UBERON:0003143	pupa day 4	ovary	UBERON	UBERON:0000992	EST analysis of follicular cell and ovary cDNA libraries	FY000835	ovary	UBERON	UBERON:0000992	DNA DataBank of Japan	FY000835	http://getentry.ddbj.nig.ac.jp/getentry/na/FY000835
bmov	Bombyx mori	NCBITAXON	7091	pupa	UBERON	UBERON:0003143	pupa day 4	ovary	UBERON	UBERON:0000992	EST analysis of follicular cell and ovary cDNA libraries	FY000836	ovary	UBERON	UBERON:0000992	DNA DataBank of Japan	FY000836	http://getentry.ddbj.nig.ac.jp/getentry/na/FY000836
bmov	Bombyx mori	NCBITAXON	7091	pupa	UBERON	UBERON:0003143	pupa day 4	ovary	UBERON	UBERON:0000992	EST analysis of follicular cell and ovary cDNA libraries	FY000837	ovary	UBERON	UBERON:0000992	DNA DataBank of Japan	FY000837	http://getentry.ddbj.nig.ac.jp/getentry/na/FY000837
bmov	Bombyx mori	NCBITAXON	7091	pupa	UBERON	UBERON:0003143	pupa day 4	ovary	UBERON	UBERON:0000992	EST analysis of follicular cell and ovary cDNA libraries	FY000838	ovary	UBERON	UBERON:0000992	DNA DataBank of Japan	FY000838	http://getentry.ddbj.nig.ac.jp/getentry/na/FY000838
bmov	Bombyx mori	NCBITAXON	7091	pupa	UBERON	UBERON:0003143	pupa day 4	ovary	UBERON	UBERON:0000992	EST analysis of follicular cell and ovary cDNA libraries	FY000839	ovary	UBERON	UBERON:0000992	DNA DataBank of Japan	FY000839	http://getentry.ddbj.nig.ac.jp/getentry/na/FY000839
bmov	Bombyx mori	NCBITAXON	7091	pupa	UBERON	UBERON:0003143	pupa day 4	ovary	UBERON	UBERON:0000992	EST analysis of follicular cell and ovary cDNA libraries	FY000840	ovary	UBERON	UBERON:0000992	DNA DataBank of Japan	FY000840	http://getentry.ddbj.nig.ac.jp/getentry/na/FY000840
bmov	Bombyx mori	NCBITAXON	7091	pupa	UBERON	UBERON:0003143	pupa day 4	ovary	UBERON	UBERON:0000992	EST analysis of follicular cell and ovary cDNA libraries	FY000841	ovary	UBERON	UBERON:0000992	DNA DataBank of Japan	FY000841	http://getentry.ddbj.nig.ac.jp/getentry/na/FY000841
bmov	Bombyx mori	NCBITAXON	7091	pupa	UBERON	UBERON:0003143	pupa day 4	ovary	UBERON	UBERON:0000992	EST analysis of follicular cell and ovary cDNA libraries	FY000842	ovary	UBERON	UBERON:0000992	DNA DataBank of Japan	FY000842	http://getentry.ddbj.nig.ac.jp/getentry/na/FY000842
bmov	Bombyx mori	NCBITAXON	7091	pupa	UBERON	UBERON:0003143	pupa day 4	ovary	UBERON	UBERON:0000992	EST analysis of follicular cell and ovary cDNA libraries	FY000843	ovary	UBERON	UBERON:0000992	DNA DataBank of Japan	FY000843	http://getentry.ddbj.nig.ac.jp/getentry/na/FY000843
bmov	Bombyx mori	NCBITAXON	7091	pupa	UBERON	UBERON:0003143	pupa day 4	ovary	UBERON	UBERON:0000992	EST analysis of follicular cell and ovary cDNA libraries	FY000844	ovary	UBERON	UBERON:0000992	DNA DataBank of Japan	FY000844	http://getentry.ddbj.nig.ac.jp/getentry/na/FY000844
bmov	Bombyx mori	NCBITAXON	7091	pupa	UBERON	UBERON:0003143	pupa day 4	ovary	UBERON	UBERON:0000992	EST analysis of follicular cell and ovary cDNA libraries	FY000845	ovary	UBERON	UBERON:0000992	DNA DataBank of Japan	FY000845	http://getentry.ddbj.nig.ac.jp/getentry/na/FY000845
bmov	Bombyx mori	NCBITAXON	7091	pupa	UBERON	UBERON:0003143	pupa day 4	ovary	UBERON	UBERON:0000992	EST analysis of follicular cell and ovary cDNA libraries	FY000846	ovary	UBERON	UBERON:0000992	DNA DataBank of Japan	FY000846	http://getentry.ddbj.nig.ac.jp/getentry/na/FY000846
bmov	Bombyx mori	NCBITAXON	7091	pupa	UBERON	UBERON:0003143	pupa day 4	ovary	UBERON	UBERON:0000992	EST analysis of follicular cell and ovary cDNA libraries	FY000847	ovary	UBERON	UBERON:0000992	DNA DataBank of Japan	FY000847	http://getentry.ddbj.nig.ac.jp/getentry/na/FY000847
bmov	Bombyx mori	NCBITAXON	7091	pupa	UBERON	UBERON:0003143	pupa day 4	ovary	UBERON	UBERON:0000992	EST analysis of follicular cell and ovary cDNA libraries	FY000848	ovary	UBERON	UBERON:0000992	DNA DataBank of Japan	FY000848	http://getentry.ddbj.nig.ac.jp/getentry/na/FY000848
bmov	Bombyx mori	NCBITAXON	7091	pupa	UBERON	UBERON:0003143	pupa day 4	ovary	UBERON	UBERON:0000992	EST analysis of follicular cell and ovary cDNA libraries	FY000849	ovary	UBERON	UBERON:0000992	DNA DataBank of Japan	FY000849	http://getentry.ddbj.nig.ac.jp/getentry/na/FY000849
bmov	Bombyx mori	NCBITAXON	7091	pupa	UBERON	UBERON:0003143	pupa day 4	ovary	UBERON	UBERON:0000992	EST analysis of follicular cell and ovary cDNA libraries	FY000850	ovary	UBERON	UBERON:0000992	DNA DataBank of Japan	FY000850	http://getentry.ddbj.nig.ac.jp/getentry/na/FY000850
bmov	Bombyx mori	NCBITAXON	7091	pupa	UBERON	UBERON:0003143	pupa day 4	ovary	UBERON	UBERON:0000992	EST analysis of follicular cell and ovary cDNA libraries	FY000851	ovary	UBERON	UBERON:0000992	DNA DataBank of Japan	FY000851	http://getentry.ddbj.nig.ac.jp/getentry/na/FY000851
bmov	Bombyx mori	NCBITAXON	7091	pupa	UBERON	UBERON:0003143	pupa day 4	ovary	UBERON	UBERON:0000992	EST analysis of follicular cell and ovary cDNA libraries	FY000852	ovary	UBERON	UBERON:0000992	DNA DataBank of Japan	FY000852	http://getentry.ddbj.nig.ac.jp/getentry/na/FY000852
bmov	Bombyx mori	NCBITAXON	7091	pupa	UBERON	UBERON:0003143	pupa day 4	ovary	UBERON	UBERON:0000992	EST analysis of follicular cell and ovary cDNA libraries	FY000853	ovary	UBERON	UBERON:0000992	DNA DataBank of Japan	FY000853	http://getentry.ddbj.nig.ac.jp/getentry/na/FY000853
bmov	Bombyx mori	NCBITAXON	7091	pupa	UBERON	UBERON:0003143	pupa day 4	ovary	UBERON	UBERON:0000992	EST analysis of follicular cell and ovary cDNA libraries	FY000854	ovary	UBERON	UBERON:0000992	DNA DataBank of Japan	FY000854	http://getentry.ddbj.nig.ac.jp/getentry/na/FY000854
bmov	Bombyx mori	NCBITAXON	7091	pupa	UBERON	UBERON:0003143	pupa day 4	ovary	UBERON	UBERON:0000992	EST analysis of follicular cell and ovary cDNA libraries	FY000855	ovary	UBERON	UBERON:0000992	DNA DataBank of Japan	FY000855	http://getentry.ddbj.nig.ac.jp/getentry/na/FY000855
bmov	Bombyx mori	NCBITAXON	7091	pupa	UBERON	UBERON:0003143	pupa day 4	ovary	UBERON	UBERON:0000992	EST analysis of follicular cell and ovary cDNA libraries	FY000856	ovary	UBERON	UBERON:0000992	DNA DataBank of Japan	FY000856	http://getentry.ddbj.nig.ac.jp/getentry/na/FY000856
bmov	Bombyx mori	NCBITAXON	7091	pupa	UBERON	UBERON:0003143	pupa day 4	ovary	UBERON	UBERON:0000992	EST analysis of follicular cell and ovary cDNA libraries	FY000857	ovary	UBERON	UBERON:0000992	DNA DataBank of Japan	FY000857	http://getentry.ddbj.nig.ac.jp/getentry/na/FY000857
bmov	Bombyx mori	NCBITAXON	7091	pupa	UBERON	UBERON:0003143	pupa day 4	ovary	UBERON	UBERON:0000992	EST analysis of follicular cell and ovary cDNA libraries	FY000858	ovary	UBERON	UBERON:0000992	DNA DataBank of Japan	FY000858	http://getentry.ddbj.nig.ac.jp/getentry/na/FY000858
bmov	Bombyx mori	NCBITAXON	7091	pupa	UBERON	UBERON:0003143	pupa day 4	ovary	UBERON	UBERON:0000992	EST analysis of follicular cell and ovary cDNA libraries	FY000859	ovary	UBERON	UBERON:0000992	DNA DataBank of Japan	FY000859	http://getentry.ddbj.nig.ac.jp/getentry/na/FY000859
bmov	Bombyx mori	NCBITAXON	7091	pupa	UBERON	UBERON:0003143	pupa day 4	ovary	UBERON	UBERON:0000992	EST analysis of follicular cell and ovary cDNA libraries	FY000860	ovary	UBERON	UBERON:0000992	DNA DataBank of Japan	FY000860	http://getentry.ddbj.nig.ac.jp/getentry/na/FY000860
bmov	Bombyx mori	NCBITAXON	7091	pupa	UBERON	UBERON:0003143	pupa day 4	ovary	UBERON	UBERON:0000992	EST analysis of follicular cell and ovary cDNA libraries	FY000861	ovary	UBERON	UBERON:0000992	DNA DataBank of Japan	FY000861	http://getentry.ddbj.nig.ac.jp/getentry/na/FY000861
bmov	Bombyx mori	NCBITAXON	7091	pupa	UBERON	UBERON:0003143	pupa day 4	ovary	UBERON	UBERON:0000992	EST analysis of follicular cell and ovary cDNA libraries	FY000862	ovary	UBERON	UBERON:0000992	DNA DataBank of Japan	FY000862	http://getentry.ddbj.nig.ac.jp/getentry/na/FY000862
bmov	Bombyx mori	NCBITAXON	7091	pupa	UBERON	UBERON:0003143	pupa day 4	ovary	UBERON	UBERON:0000992	EST analysis of follicular cell and ovary cDNA libraries	FY000863	ovary	UBERON	UBERON:0000992	DNA DataBank of Japan	FY000863	http://getentry.ddbj.nig.ac.jp/getentry/na/FY000863
bmov	Bombyx mori	NCBITAXON	7091	pupa	UBERON	UBERON:0003143	pupa day 4	ovary	UBERON	UBERON:0000992	EST analysis of follicular cell and ovary cDNA libraries	FY000864	ovary	UBERON	UBERON:0000992	DNA DataBank of Japan	FY000864	http://getentry.ddbj.nig.ac.jp/getentry/na/FY000864
bmov	Bombyx mori	NCBITAXON	7091	pupa	UBERON	UBERON:0003143	pupa day 4	ovary	UBERON	UBERON:0000992	EST analysis of follicular cell and ovary cDNA libraries	FY000865	ovary	UBERON	UBERON:0000992	DNA DataBank of Japan	FY000865	http://getentry.ddbj.nig.ac.jp/getentry/na/FY000865
bmov	Bombyx mori	NCBITAXON	7091	pupa	UBERON	UBERON:0003143	pupa day 4	ovary	UBERON	UBERON:0000992	EST analysis of follicular cell and ovary cDNA libraries	FY000866	ovary	UBERON	UBERON:0000992	DNA DataBank of Japan	FY000866	http://getentry.ddbj.nig.ac.jp/getentry/na/FY000866
bmov	Bombyx mori	NCBITAXON	7091	pupa	UBERON	UBERON:0003143	pupa day 4	ovary	UBERON	UBERON:0000992	EST analysis of follicular cell and ovary cDNA libraries	FY000867	ovary	UBERON	UBERON:0000992	DNA DataBank of Japan	FY000867	http://getentry.ddbj.nig.ac.jp/getentry/na/FY000867
bmov	Bombyx mori	NCBITAXON	7091	pupa	UBERON	UBERON:0003143	pupa day 4	ovary	UBERON	UBERON:0000992	EST analysis of follicular cell and ovary cDNA libraries	FY000868	ovary	UBERON	UBERON:0000992	DNA DataBank of Japan	FY000868	http://getentry.ddbj.nig.ac.jp/getentry/na/FY000868
bmov	Bombyx mori	NCBITAXON	7091	pupa	UBERON	UBERON:0003143	pupa day 4	ovary	UBERON	UBERON:0000992	EST analysis of follicular cell and ovary cDNA libraries	FY000869	ovary	UBERON	UBERON:0000992	DNA DataBank of Japan	FY000869	http://getentry.ddbj.nig.ac.jp/getentry/na/FY000869
bmov	Bombyx mori	NCBITAXON	7091	pupa	UBERON	UBERON:0003143	pupa day 4	ovary	UBERON	UBERON:0000992	EST analysis of follicular cell and ovary cDNA libraries	FY000870	ovary	UBERON	UBERON:0000992	DNA DataBank of Japan	FY000870	http://getentry.ddbj.nig.ac.jp/getentry/na/FY000870
bmov	Bombyx mori	NCBITAXON	7091	pupa	UBERON	UBERON:0003143	pupa day 4	ovary	UBERON	UBERON:0000992	EST analysis of follicular cell and ovary cDNA libraries	FY000871	ovary	UBERON	UBERON:0000992	DNA DataBank of Japan	FY000871	http://getentry.ddbj.nig.ac.jp/getentry/na/FY000871
bmov	Bombyx mori	NCBITAXON	7091	pupa	UBERON	UBERON:0003143	pupa day 4	ovary	UBERON	UBERON:0000992	EST analysis of follicular cell and ovary cDNA libraries	FY000872	ovary	UBERON	UBERON:0000992	DNA DataBank of Japan	FY000872	http://getentry.ddbj.nig.ac.jp/getentry/na/FY000872
bmov	Bombyx mori	NCBITAXON	7091	pupa	UBERON	UBERON:0003143	pupa day 4	ovary	UBERON	UBERON:0000992	EST analysis of follicular cell and ovary cDNA libraries	FY000873	ovary	UBERON	UBERON:0000992	DNA DataBank of Japan	FY000873	http://getentry.ddbj.nig.ac.jp/getentry/na/FY000873
bmov	Bombyx mori	NCBITAXON	7091	pupa	UBERON	UBERON:0003143	pupa day 4	ovary	UBERON	UBERON:0000992	EST analysis of follicular cell and ovary cDNA libraries	FY000874	ovary	UBERON	UBERON:0000992	DNA DataBank of Japan	FY000874	http://getentry.ddbj.nig.ac.jp/getentry/na/FY000874
bmov	Bombyx mori	NCBITAXON	7091	pupa	UBERON	UBERON:0003143	pupa day 4	ovary	UBERON	UBERON:0000992	EST analysis of follicular cell and ovary cDNA libraries	FY000875	ovary	UBERON	UBERON:0000992	DNA DataBank of Japan	FY000875	http://getentry.ddbj.nig.ac.jp/getentry/na/FY000875
bmov	Bombyx mori	NCBITAXON	7091	pupa	UBERON	UBERON:0003143	pupa day 4	ovary	UBERON	UBERON:0000992	EST analysis of follicular cell and ovary cDNA libraries	FY000876	ovary	UBERON	UBERON:0000992	DNA DataBank of Japan	FY000876	http://getentry.ddbj.nig.ac.jp/getentry/na/FY000876
bmov	Bombyx mori	NCBITAXON	7091	pupa	UBERON	UBERON:0003143	pupa day 4	ovary	UBERON	UBERON:0000992	EST analysis of follicular cell and ovary cDNA libraries	FY000877	ovary	UBERON	UBERON:0000992	DNA DataBank of Japan	FY000877	http://getentry.ddbj.nig.ac.jp/getentry/na/FY000877
bmov	Bombyx mori	NCBITAXON	7091	pupa	UBERON	UBERON:0003143	pupa day 4	ovary	UBERON	UBERON:0000992	EST analysis of follicular cell and ovary cDNA libraries	FY000878	ovary	UBERON	UBERON:0000992	DNA DataBank of Japan	FY000878	http://getentry.ddbj.nig.ac.jp/getentry/na/FY000878
bmov	Bombyx mori	NCBITAXON	7091	pupa	UBERON	UBERON:0003143	pupa day 4	ovary	UBERON	UBERON:0000992	EST analysis of follicular cell and ovary cDNA libraries	FY000879	ovary	UBERON	UBERON:0000992	DNA DataBank of Japan	FY000879	http://getentry.ddbj.nig.ac.jp/getentry/na/FY000879
bmov	Bombyx mori	NCBITAXON	7091	pupa	UBERON	UBERON:0003143	pupa day 4	ovary	UBERON	UBERON:0000992	EST analysis of follicular cell and ovary cDNA libraries	FY000880	ovary	UBERON	UBERON:0000992	DNA DataBank of Japan	FY000880	http://getentry.ddbj.nig.ac.jp/getentry/na/FY000880
bmov	Bombyx mori	NCBITAXON	7091	pupa	UBERON	UBERON:0003143	pupa day 4	ovary	UBERON	UBERON:0000992	EST analysis of follicular cell and ovary cDNA libraries	FY000881	ovary	UBERON	UBERON:0000992	DNA DataBank of Japan	FY000881	http://getentry.ddbj.nig.ac.jp/getentry/na/FY000881
bmov	Bombyx mori	NCBITAXON	7091	pupa	UBERON	UBERON:0003143	pupa day 4	ovary	UBERON	UBERON:0000992	EST analysis of follicular cell and ovary cDNA libraries	FY000882	ovary	UBERON	UBERON:0000992	DNA DataBank of Japan	FY000882	http://getentry.ddbj.nig.ac.jp/getentry/na/FY000882
bmov	Bombyx mori	NCBITAXON	7091	pupa	UBERON	UBERON:0003143	pupa day 4	ovary	UBERON	UBERON:0000992	EST analysis of follicular cell and ovary cDNA libraries	FY000883	ovary	UBERON	UBERON:0000992	DNA DataBank of Japan	FY000883	http://getentry.ddbj.nig.ac.jp/getentry/na/FY000883
bmov	Bombyx mori	NCBITAXON	7091	pupa	UBERON	UBERON:0003143	pupa day 4	ovary	UBERON	UBERON:0000992	EST analysis of follicular cell and ovary cDNA libraries	FY000884	ovary	UBERON	UBERON:0000992	DNA DataBank of Japan	FY000884	http://getentry.ddbj.nig.ac.jp/getentry/na/FY000884
bmov	Bombyx mori	NCBITAXON	7091	pupa	UBERON	UBERON:0003143	pupa day 4	ovary	UBERON	UBERON:0000992	EST analysis of follicular cell and ovary cDNA libraries	FY000885	ovary	UBERON	UBERON:0000992	DNA DataBank of Japan	FY000885	http://getentry.ddbj.nig.ac.jp/getentry/na/FY000885
bmov	Bombyx mori	NCBITAXON	7091	pupa	UBERON	UBERON:0003143	pupa day 4	ovary	UBERON	UBERON:0000992	EST analysis of follicular cell and ovary cDNA libraries	FY000886	ovary	UBERON	UBERON:0000992	DNA DataBank of Japan	FY000886	http://getentry.ddbj.nig.ac.jp/getentry/na/FY000886
bmov	Bombyx mori	NCBITAXON	7091	pupa	UBERON	UBERON:0003143	pupa day 4	ovary	UBERON	UBERON:0000992	EST analysis of follicular cell and ovary cDNA libraries	FY000887	ovary	UBERON	UBERON:0000992	DNA DataBank of Japan	FY000887	http://getentry.ddbj.nig.ac.jp/getentry/na/FY000887
bmov	Bombyx mori	NCBITAXON	7091	pupa	UBERON	UBERON:0003143	pupa day 4	ovary	UBERON	UBERON:0000992	EST analysis of follicular cell and ovary cDNA libraries	FY000888	ovary	UBERON	UBERON:0000992	DNA DataBank of Japan	FY000888	http://getentry.ddbj.nig.ac.jp/getentry/na/FY000888
bmov	Bombyx mori	NCBITAXON	7091	pupa	UBERON	UBERON:0003143	pupa day 4	ovary	UBERON	UBERON:0000992	EST analysis of follicular cell and ovary cDNA libraries	FY000889	ovary	UBERON	UBERON:0000992	DNA DataBank of Japan	FY000889	http://getentry.ddbj.nig.ac.jp/getentry/na/FY000889
bmov	Bombyx mori	NCBITAXON	7091	pupa	UBERON	UBERON:0003143	pupa day 4	ovary	UBERON	UBERON:0000992	EST analysis of follicular cell and ovary cDNA libraries	FY000890	ovary	UBERON	UBERON:0000992	DNA DataBank of Japan	FY000890	http://getentry.ddbj.nig.ac.jp/getentry/na/FY000890
bmov	Bombyx mori	NCBITAXON	7091	pupa	UBERON	UBERON:0003143	pupa day 4	ovary	UBERON	UBERON:0000992	EST analysis of follicular cell and ovary cDNA libraries	FY000891	ovary	UBERON	UBERON:0000992	DNA DataBank of Japan	FY000891	http://getentry.ddbj.nig.ac.jp/getentry/na/FY000891
bmov	Bombyx mori	NCBITAXON	7091	pupa	UBERON	UBERON:0003143	pupa day 4	ovary	UBERON	UBERON:0000992	EST analysis of follicular cell and ovary cDNA libraries	FY000892	ovary	UBERON	UBERON:0000992	DNA DataBank of Japan	FY000892	http://getentry.ddbj.nig.ac.jp/getentry/na/FY000892
bmov	Bombyx mori	NCBITAXON	7091	pupa	UBERON	UBERON:0003143	pupa day 4	ovary	UBERON	UBERON:0000992	EST analysis of follicular cell and ovary cDNA libraries	FY000893	ovary	UBERON	UBERON:0000992	DNA DataBank of Japan	FY000893	http://getentry.ddbj.nig.ac.jp/getentry/na/FY000893
bmov	Bombyx mori	NCBITAXON	7091	pupa	UBERON	UBERON:0003143	pupa day 4	ovary	UBERON	UBERON:0000992	EST analysis of follicular cell and ovary cDNA libraries	FY000894	ovary	UBERON	UBERON:0000992	DNA DataBank of Japan	FY000894	http://getentry.ddbj.nig.ac.jp/getentry/na/FY000894
bmov	Bombyx mori	NCBITAXON	7091	pupa	UBERON	UBERON:0003143	pupa day 4	ovary	UBERON	UBERON:0000992	EST analysis of follicular cell and ovary cDNA libraries	FY000895	ovary	UBERON	UBERON:0000992	DNA DataBank of Japan	FY000895	http://getentry.ddbj.nig.ac.jp/getentry/na/FY000895
bmov	Bombyx mori	NCBITAXON	7091	pupa	UBERON	UBERON:0003143	pupa day 4	ovary	UBERON	UBERON:0000992	EST analysis of follicular cell and ovary cDNA libraries	FY000896	ovary	UBERON	UBERON:0000992	DNA DataBank of Japan	FY000896	http://getentry.ddbj.nig.ac.jp/getentry/na/FY000896
bmov	Bombyx mori	NCBITAXON	7091	pupa	UBERON	UBERON:0003143	pupa day 4	ovary	UBERON	UBERON:0000992	EST analysis of follicular cell and ovary cDNA libraries	FY000897	ovary	UBERON	UBERON:0000992	DNA DataBank of Japan	FY000897	http://getentry.ddbj.nig.ac.jp/getentry/na/FY000897
bmov	Bombyx mori	NCBITAXON	7091	pupa	UBERON	UBERON:0003143	pupa day 4	ovary	UBERON	UBERON:0000992	EST analysis of follicular cell and ovary cDNA libraries	FY000898	ovary	UBERON	UBERON:0000992	DNA DataBank of Japan	FY000898	http://getentry.ddbj.nig.ac.jp/getentry/na/FY000898
bmov	Bombyx mori	NCBITAXON	7091	pupa	UBERON	UBERON:0003143	pupa day 4	ovary	UBERON	UBERON:0000992	EST analysis of follicular cell and ovary cDNA libraries	FY000899	ovary	UBERON	UBERON:0000992	DNA DataBank of Japan	FY000899	http://getentry.ddbj.nig.ac.jp/getentry/na/FY000899
bmov	Bombyx mori	NCBITAXON	7091	pupa	UBERON	UBERON:0003143	pupa day 4	ovary	UBERON	UBERON:0000992	EST analysis of follicular cell and ovary cDNA libraries	FY000900	ovary	UBERON	UBERON:0000992	DNA DataBank of Japan	FY000900	http://getentry.ddbj.nig.ac.jp/getentry/na/FY000900
bmov	Bombyx mori	NCBITAXON	7091	pupa	UBERON	UBERON:0003143	pupa day 4	ovary	UBERON	UBERON:0000992	EST analysis of follicular cell and ovary cDNA libraries	FY000901	ovary	UBERON	UBERON:0000992	DNA DataBank of Japan	FY000901	http://getentry.ddbj.nig.ac.jp/getentry/na/FY000901
bmov	Bombyx mori	NCBITAXON	7091	pupa	UBERON	UBERON:0003143	pupa day 4	ovary	UBERON	UBERON:0000992	EST analysis of follicular cell and ovary cDNA libraries	FY000902	ovary	UBERON	UBERON:0000992	DNA DataBank of Japan	FY000902	http://getentry.ddbj.nig.ac.jp/getentry/na/FY000902
bmov	Bombyx mori	NCBITAXON	7091	pupa	UBERON	UBERON:0003143	pupa day 4	ovary	UBERON	UBERON:0000992	EST analysis of follicular cell and ovary cDNA libraries	FY000903	ovary	UBERON	UBERON:0000992	DNA DataBank of Japan	FY000903	http://getentry.ddbj.nig.ac.jp/getentry/na/FY000903
bmov	Bombyx mori	NCBITAXON	7091	pupa	UBERON	UBERON:0003143	pupa day 4	ovary	UBERON	UBERON:0000992	EST analysis of follicular cell and ovary cDNA libraries	FY000904	ovary	UBERON	UBERON:0000992	DNA DataBank of Japan	FY000904	http://getentry.ddbj.nig.ac.jp/getentry/na/FY000904
bmov	Bombyx mori	NCBITAXON	7091	pupa	UBERON	UBERON:0003143	pupa day 4	ovary	UBERON	UBERON:0000992	EST analysis of follicular cell and ovary cDNA libraries	FY000905	ovary	UBERON	UBERON:0000992	DNA DataBank of Japan	FY000905	http://getentry.ddbj.nig.ac.jp/getentry/na/FY000905
bmov	Bombyx mori	NCBITAXON	7091	pupa	UBERON	UBERON:0003143	pupa day 4	ovary	UBERON	UBERON:0000992	EST analysis of follicular cell and ovary cDNA libraries	FY000906	ovary	UBERON	UBERON:0000992	DNA DataBank of Japan	FY000906	http://getentry.ddbj.nig.ac.jp/getentry/na/FY000906
bmov	Bombyx mori	NCBITAXON	7091	pupa	UBERON	UBERON:0003143	pupa day 4	ovary	UBERON	UBERON:0000992	EST analysis of follicular cell and ovary cDNA libraries	FY000907	ovary	UBERON	UBERON:0000992	DNA DataBank of Japan	FY000907	http://getentry.ddbj.nig.ac.jp/getentry/na/FY000907
bmov	Bombyx mori	NCBITAXON	7091	pupa	UBERON	UBERON:0003143	pupa day 4	ovary	UBERON	UBERON:0000992	EST analysis of follicular cell and ovary cDNA libraries	FY000908	ovary	UBERON	UBERON:0000992	DNA DataBank of Japan	FY000908	http://getentry.ddbj.nig.ac.jp/getentry/na/FY000908
bmov	Bombyx mori	NCBITAXON	7091	pupa	UBERON	UBERON:0003143	pupa day 4	ovary	UBERON	UBERON:0000992	EST analysis of follicular cell and ovary cDNA libraries	FY000909	ovary	UBERON	UBERON:0000992	DNA DataBank of Japan	FY000909	http://getentry.ddbj.nig.ac.jp/getentry/na/FY000909
bmov	Bombyx mori	NCBITAXON	7091	pupa	UBERON	UBERON:0003143	pupa day 4	ovary	UBERON	UBERON:0000992	EST analysis of follicular cell and ovary cDNA libraries	FY000910	ovary	UBERON	UBERON:0000992	DNA DataBank of Japan	FY000910	http://getentry.ddbj.nig.ac.jp/getentry/na/FY000910
bmov	Bombyx mori	NCBITAXON	7091	pupa	UBERON	UBERON:0003143	pupa day 4	ovary	UBERON	UBERON:0000992	EST analysis of follicular cell and ovary cDNA libraries	FY000911	ovary	UBERON	UBERON:0000992	DNA DataBank of Japan	FY000911	http://getentry.ddbj.nig.ac.jp/getentry/na/FY000911
bmov	Bombyx mori	NCBITAXON	7091	pupa	UBERON	UBERON:0003143	pupa day 4	ovary	UBERON	UBERON:0000992	EST analysis of follicular cell and ovary cDNA libraries	FY000912	ovary	UBERON	UBERON:0000992	DNA DataBank of Japan	FY000912	http://getentry.ddbj.nig.ac.jp/getentry/na/FY000912
bmov	Bombyx mori	NCBITAXON	7091	pupa	UBERON	UBERON:0003143	pupa day 4	ovary	UBERON	UBERON:0000992	EST analysis of follicular cell and ovary cDNA libraries	FY000913	ovary	UBERON	UBERON:0000992	DNA DataBank of Japan	FY000913	http://getentry.ddbj.nig.ac.jp/getentry/na/FY000913
bmov	Bombyx mori	NCBITAXON	7091	pupa	UBERON	UBERON:0003143	pupa day 4	ovary	UBERON	UBERON:0000992	EST analysis of follicular cell and ovary cDNA libraries	FY000914	ovary	UBERON	UBERON:0000992	DNA DataBank of Japan	FY000914	http://getentry.ddbj.nig.ac.jp/getentry/na/FY000914
bmov	Bombyx mori	NCBITAXON	7091	pupa	UBERON	UBERON:0003143	pupa day 4	ovary	UBERON	UBERON:0000992	EST analysis of follicular cell and ovary cDNA libraries	FY000915	ovary	UBERON	UBERON:0000992	DNA DataBank of Japan	FY000915	http://getentry.ddbj.nig.ac.jp/getentry/na/FY000915
bmov	Bombyx mori	NCBITAXON	7091	pupa	UBERON	UBERON:0003143	pupa day 4	ovary	UBERON	UBERON:0000992	EST analysis of follicular cell and ovary cDNA libraries	FY000916	ovary	UBERON	UBERON:0000992	DNA DataBank of Japan	FY000916	http://getentry.ddbj.nig.ac.jp/getentry/na/FY000916
bmov	Bombyx mori	NCBITAXON	7091	pupa	UBERON	UBERON:0003143	pupa day 4	ovary	UBERON	UBERON:0000992	EST analysis of follicular cell and ovary cDNA libraries	FY000917	ovary	UBERON	UBERON:0000992	DNA DataBank of Japan	FY000917	http://getentry.ddbj.nig.ac.jp/getentry/na/FY000917
bmov	Bombyx mori	NCBITAXON	7091	pupa	UBERON	UBERON:0003143	pupa day 4	ovary	UBERON	UBERON:0000992	EST analysis of follicular cell and ovary cDNA libraries	FY000918	ovary	UBERON	UBERON:0000992	DNA DataBank of Japan	FY000918	http://getentry.ddbj.nig.ac.jp/getentry/na/FY000918
bmov	Bombyx mori	NCBITAXON	7091	pupa	UBERON	UBERON:0003143	pupa day 4	ovary	UBERON	UBERON:0000992	EST analysis of follicular cell and ovary cDNA libraries	FY000919	ovary	UBERON	UBERON:0000992	DNA DataBank of Japan	FY000919	http://getentry.ddbj.nig.ac.jp/getentry/na/FY000919
bmov	Bombyx mori	NCBITAXON	7091	pupa	UBERON	UBERON:0003143	pupa day 4	ovary	UBERON	UBERON:0000992	EST analysis of follicular cell and ovary cDNA libraries	FY000920	ovary	UBERON	UBERON:0000992	DNA DataBank of Japan	FY000920	http://getentry.ddbj.nig.ac.jp/getentry/na/FY000920
bmov	Bombyx mori	NCBITAXON	7091	pupa	UBERON	UBERON:0003143	pupa day 4	ovary	UBERON	UBERON:0000992	EST analysis of follicular cell and ovary cDNA libraries	FY000921	ovary	UBERON	UBERON:0000992	DNA DataBank of Japan	FY000921	http://getentry.ddbj.nig.ac.jp/getentry/na/FY000921
bmov	Bombyx mori	NCBITAXON	7091	pupa	UBERON	UBERON:0003143	pupa day 4	ovary	UBERON	UBERON:0000992	EST analysis of follicular cell and ovary cDNA libraries	FY000922	ovary	UBERON	UBERON:0000992	DNA DataBank of Japan	FY000922	http://getentry.ddbj.nig.ac.jp/getentry/na/FY000922
bmov	Bombyx mori	NCBITAXON	7091	pupa	UBERON	UBERON:0003143	pupa day 4	ovary	UBERON	UBERON:0000992	EST analysis of follicular cell and ovary cDNA libraries	FY000923	ovary	UBERON	UBERON:0000992	DNA DataBank of Japan	FY000923	http://getentry.ddbj.nig.ac.jp/getentry/na/FY000923
bmov	Bombyx mori	NCBITAXON	7091	pupa	UBERON	UBERON:0003143	pupa day 4	ovary	UBERON	UBERON:0000992	EST analysis of follicular cell and ovary cDNA libraries	FY000924	ovary	UBERON	UBERON:0000992	DNA DataBank of Japan	FY000924	http://getentry.ddbj.nig.ac.jp/getentry/na/FY000924
bmov	Bombyx mori	NCBITAXON	7091	pupa	UBERON	UBERON:0003143	pupa day 4	ovary	UBERON	UBERON:0000992	EST analysis of follicular cell and ovary cDNA libraries	FY000925	ovary	UBERON	UBERON:0000992	DNA DataBank of Japan	FY000925	http://getentry.ddbj.nig.ac.jp/getentry/na/FY000925
bmov	Bombyx mori	NCBITAXON	7091	pupa	UBERON	UBERON:0003143	pupa day 4	ovary	UBERON	UBERON:0000992	EST analysis of follicular cell and ovary cDNA libraries	FY000926	ovary	UBERON	UBERON:0000992	DNA DataBank of Japan	FY000926	http://getentry.ddbj.nig.ac.jp/getentry/na/FY000926
bmov	Bombyx mori	NCBITAXON	7091	pupa	UBERON	UBERON:0003143	pupa day 4	ovary	UBERON	UBERON:0000992	EST analysis of follicular cell and ovary cDNA libraries	FY000927	ovary	UBERON	UBERON:0000992	DNA DataBank of Japan	FY000927	http://getentry.ddbj.nig.ac.jp/getentry/na/FY000927
bmov	Bombyx mori	NCBITAXON	7091	pupa	UBERON	UBERON:0003143	pupa day 4	ovary	UBERON	UBERON:0000992	EST analysis of follicular cell and ovary cDNA libraries	FY000928	ovary	UBERON	UBERON:0000992	DNA DataBank of Japan	FY000928	http://getentry.ddbj.nig.ac.jp/getentry/na/FY000928
bmov	Bombyx mori	NCBITAXON	7091	pupa	UBERON	UBERON:0003143	pupa day 4	ovary	UBERON	UBERON:0000992	EST analysis of follicular cell and ovary cDNA libraries	FY000929	ovary	UBERON	UBERON:0000992	DNA DataBank of Japan	FY000929	http://getentry.ddbj.nig.ac.jp/getentry/na/FY000929
bmov	Bombyx mori	NCBITAXON	7091	pupa	UBERON	UBERON:0003143	pupa day 4	ovary	UBERON	UBERON:0000992	EST analysis of follicular cell and ovary cDNA libraries	FY000930	ovary	UBERON	UBERON:0000992	DNA DataBank of Japan	FY000930	http://getentry.ddbj.nig.ac.jp/getentry/na/FY000930
bmov	Bombyx mori	NCBITAXON	7091	pupa	UBERON	UBERON:0003143	pupa day 4	ovary	UBERON	UBERON:0000992	EST analysis of follicular cell and ovary cDNA libraries	FY000931	ovary	UBERON	UBERON:0000992	DNA DataBank of Japan	FY000931	http://getentry.ddbj.nig.ac.jp/getentry/na/FY000931
bmov	Bombyx mori	NCBITAXON	7091	pupa	UBERON	UBERON:0003143	pupa day 4	ovary	UBERON	UBERON:0000992	EST analysis of follicular cell and ovary cDNA libraries	FY000932	ovary	UBERON	UBERON:0000992	DNA DataBank of Japan	FY000932	http://getentry.ddbj.nig.ac.jp/getentry/na/FY000932
bmov	Bombyx mori	NCBITAXON	7091	pupa	UBERON	UBERON:0003143	pupa day 4	ovary	UBERON	UBERON:0000992	EST analysis of follicular cell and ovary cDNA libraries	FY000933	ovary	UBERON	UBERON:0000992	DNA DataBank of Japan	FY000933	http://getentry.ddbj.nig.ac.jp/getentry/na/FY000933
bmov	Bombyx mori	NCBITAXON	7091	pupa	UBERON	UBERON:0003143	pupa day 4	ovary	UBERON	UBERON:0000992	EST analysis of follicular cell and ovary cDNA libraries	FY000934	ovary	UBERON	UBERON:0000992	DNA DataBank of Japan	FY000934	http://getentry.ddbj.nig.ac.jp/getentry/na/FY000934
bmov	Bombyx mori	NCBITAXON	7091	pupa	UBERON	UBERON:0003143	pupa day 4	ovary	UBERON	UBERON:0000992	EST analysis of follicular cell and ovary cDNA libraries	FY000935	ovary	UBERON	UBERON:0000992	DNA DataBank of Japan	FY000935	http://getentry.ddbj.nig.ac.jp/getentry/na/FY000935
bmov	Bombyx mori	NCBITAXON	7091	pupa	UBERON	UBERON:0003143	pupa day 4	ovary	UBERON	UBERON:0000992	EST analysis of follicular cell and ovary cDNA libraries	FY000936	ovary	UBERON	UBERON:0000992	DNA DataBank of Japan	FY000936	http://getentry.ddbj.nig.ac.jp/getentry/na/FY000936
bmov	Bombyx mori	NCBITAXON	7091	pupa	UBERON	UBERON:0003143	pupa day 4	ovary	UBERON	UBERON:0000992	EST analysis of follicular cell and ovary cDNA libraries	FY000937	ovary	UBERON	UBERON:0000992	DNA DataBank of Japan	FY000937	http://getentry.ddbj.nig.ac.jp/getentry/na/FY000937
bmov	Bombyx mori	NCBITAXON	7091	pupa	UBERON	UBERON:0003143	pupa day 4	ovary	UBERON	UBERON:0000992	EST analysis of follicular cell and ovary cDNA libraries	FY000938	ovary	UBERON	UBERON:0000992	DNA DataBank of Japan	FY000938	http://getentry.ddbj.nig.ac.jp/getentry/na/FY000938
bmov	Bombyx mori	NCBITAXON	7091	pupa	UBERON	UBERON:0003143	pupa day 4	ovary	UBERON	UBERON:0000992	EST analysis of follicular cell and ovary cDNA libraries	FY000939	ovary	UBERON	UBERON:0000992	DNA DataBank of Japan	FY000939	http://getentry.ddbj.nig.ac.jp/getentry/na/FY000939
bmov	Bombyx mori	NCBITAXON	7091	pupa	UBERON	UBERON:0003143	pupa day 4	ovary	UBERON	UBERON:0000992	EST analysis of follicular cell and ovary cDNA libraries	FY000940	ovary	UBERON	UBERON:0000992	DNA DataBank of Japan	FY000940	http://getentry.ddbj.nig.ac.jp/getentry/na/FY000940
bmov	Bombyx mori	NCBITAXON	7091	pupa	UBERON	UBERON:0003143	pupa day 4	ovary	UBERON	UBERON:0000992	EST analysis of follicular cell and ovary cDNA libraries	FY000941	ovary	UBERON	UBERON:0000992	DNA DataBank of Japan	FY000941	http://getentry.ddbj.nig.ac.jp/getentry/na/FY000941
bmov	Bombyx mori	NCBITAXON	7091	pupa	UBERON	UBERON:0003143	pupa day 4	ovary	UBERON	UBERON:0000992	EST analysis of follicular cell and ovary cDNA libraries	FY000942	ovary	UBERON	UBERON:0000992	DNA DataBank of Japan	FY000942	http://getentry.ddbj.nig.ac.jp/getentry/na/FY000942
bmov	Bombyx mori	NCBITAXON	7091	pupa	UBERON	UBERON:0003143	pupa day 4	ovary	UBERON	UBERON:0000992	EST analysis of follicular cell and ovary cDNA libraries	FY000943	ovary	UBERON	UBERON:0000992	DNA DataBank of Japan	FY000943	http://getentry.ddbj.nig.ac.jp/getentry/na/FY000943
bmov	Bombyx mori	NCBITAXON	7091	pupa	UBERON	UBERON:0003143	pupa day 4	ovary	UBERON	UBERON:0000992	EST analysis of follicular cell and ovary cDNA libraries	FY000944	ovary	UBERON	UBERON:0000992	DNA DataBank of Japan	FY000944	http://getentry.ddbj.nig.ac.jp/getentry/na/FY000944
bmov	Bombyx mori	NCBITAXON	7091	pupa	UBERON	UBERON:0003143	pupa day 4	ovary	UBERON	UBERON:0000992	EST analysis of follicular cell and ovary cDNA libraries	FY000945	ovary	UBERON	UBERON:0000992	DNA DataBank of Japan	FY000945	http://getentry.ddbj.nig.ac.jp/getentry/na/FY000945
bmov	Bombyx mori	NCBITAXON	7091	pupa	UBERON	UBERON:0003143	pupa day 4	ovary	UBERON	UBERON:0000992	EST analysis of follicular cell and ovary cDNA libraries	FY000946	ovary	UBERON	UBERON:0000992	DNA DataBank of Japan	FY000946	http://getentry.ddbj.nig.ac.jp/getentry/na/FY000946
bmov	Bombyx mori	NCBITAXON	7091	pupa	UBERON	UBERON:0003143	pupa day 4	ovary	UBERON	UBERON:0000992	EST analysis of follicular cell and ovary cDNA libraries	FY000947	ovary	UBERON	UBERON:0000992	DNA DataBank of Japan	FY000947	http://getentry.ddbj.nig.ac.jp/getentry/na/FY000947
bmov	Bombyx mori	NCBITAXON	7091	pupa	UBERON	UBERON:0003143	pupa day 4	ovary	UBERON	UBERON:0000992	EST analysis of follicular cell and ovary cDNA libraries	FY000948	ovary	UBERON	UBERON:0000992	DNA DataBank of Japan	FY000948	http://getentry.ddbj.nig.ac.jp/getentry/na/FY000948
bmov	Bombyx mori	NCBITAXON	7091	pupa	UBERON	UBERON:0003143	pupa day 4	ovary	UBERON	UBERON:0000992	EST analysis of follicular cell and ovary cDNA libraries	FY000949	ovary	UBERON	UBERON:0000992	DNA DataBank of Japan	FY000949	http://getentry.ddbj.nig.ac.jp/getentry/na/FY000949
bmov	Bombyx mori	NCBITAXON	7091	pupa	UBERON	UBERON:0003143	pupa day 4	ovary	UBERON	UBERON:0000992	EST analysis of follicular cell and ovary cDNA libraries	FY000950	ovary	UBERON	UBERON:0000992	DNA DataBank of Japan	FY000950	http://getentry.ddbj.nig.ac.jp/getentry/na/FY000950
bmov	Bombyx mori	NCBITAXON	7091	pupa	UBERON	UBERON:0003143	pupa day 4	ovary	UBERON	UBERON:0000992	EST analysis of follicular cell and ovary cDNA libraries	FY000951	ovary	UBERON	UBERON:0000992	DNA DataBank of Japan	FY000951	http://getentry.ddbj.nig.ac.jp/getentry/na/FY000951
bmov	Bombyx mori	NCBITAXON	7091	pupa	UBERON	UBERON:0003143	pupa day 4	ovary	UBERON	UBERON:0000992	EST analysis of follicular cell and ovary cDNA libraries	FY000952	ovary	UBERON	UBERON:0000992	DNA DataBank of Japan	FY000952	http://getentry.ddbj.nig.ac.jp/getentry/na/FY000952
bmov	Bombyx mori	NCBITAXON	7091	pupa	UBERON	UBERON:0003143	pupa day 4	ovary	UBERON	UBERON:0000992	EST analysis of follicular cell and ovary cDNA libraries	FY000953	ovary	UBERON	UBERON:0000992	DNA DataBank of Japan	FY000953	http://getentry.ddbj.nig.ac.jp/getentry/na/FY000953
bmov	Bombyx mori	NCBITAXON	7091	pupa	UBERON	UBERON:0003143	pupa day 4	ovary	UBERON	UBERON:0000992	EST analysis of follicular cell and ovary cDNA libraries	FY000954	ovary	UBERON	UBERON:0000992	DNA DataBank of Japan	FY000954	http://getentry.ddbj.nig.ac.jp/getentry/na/FY000954
bmov	Bombyx mori	NCBITAXON	7091	pupa	UBERON	UBERON:0003143	pupa day 4	ovary	UBERON	UBERON:0000992	EST analysis of follicular cell and ovary cDNA libraries	FY000955	ovary	UBERON	UBERON:0000992	DNA DataBank of Japan	FY000955	http://getentry.ddbj.nig.ac.jp/getentry/na/FY000955
bmov	Bombyx mori	NCBITAXON	7091	pupa	UBERON	UBERON:0003143	pupa day 4	ovary	UBERON	UBERON:0000992	EST analysis of follicular cell and ovary cDNA libraries	FY000956	ovary	UBERON	UBERON:0000992	DNA DataBank of Japan	FY000956	http://getentry.ddbj.nig.ac.jp/getentry/na/FY000956
bmov	Bombyx mori	NCBITAXON	7091	pupa	UBERON	UBERON:0003143	pupa day 4	ovary	UBERON	UBERON:0000992	EST analysis of follicular cell and ovary cDNA libraries	FY000957	ovary	UBERON	UBERON:0000992	DNA DataBank of Japan	FY000957	http://getentry.ddbj.nig.ac.jp/getentry/na/FY000957
bmov	Bombyx mori	NCBITAXON	7091	pupa	UBERON	UBERON:0003143	pupa day 4	ovary	UBERON	UBERON:0000992	EST analysis of follicular cell and ovary cDNA libraries	FY000958	ovary	UBERON	UBERON:0000992	DNA DataBank of Japan	FY000958	http://getentry.ddbj.nig.ac.jp/getentry/na/FY000958
bmov	Bombyx mori	NCBITAXON	7091	pupa	UBERON	UBERON:0003143	pupa day 4	ovary	UBERON	UBERON:0000992	EST analysis of follicular cell and ovary cDNA libraries	FY000959	ovary	UBERON	UBERON:0000992	DNA DataBank of Japan	FY000959	http://getentry.ddbj.nig.ac.jp/getentry/na/FY000959
bmov	Bombyx mori	NCBITAXON	7091	pupa	UBERON	UBERON:0003143	pupa day 4	ovary	UBERON	UBERON:0000992	EST analysis of follicular cell and ovary cDNA libraries	FY000960	ovary	UBERON	UBERON:0000992	DNA DataBank of Japan	FY000960	http://getentry.ddbj.nig.ac.jp/getentry/na/FY000960
bmov	Bombyx mori	NCBITAXON	7091	pupa	UBERON	UBERON:0003143	pupa day 4	ovary	UBERON	UBERON:0000992	EST analysis of follicular cell and ovary cDNA libraries	FY000961	ovary	UBERON	UBERON:0000992	DNA DataBank of Japan	FY000961	http://getentry.ddbj.nig.ac.jp/getentry/na/FY000961
bmov	Bombyx mori	NCBITAXON	7091	pupa	UBERON	UBERON:0003143	pupa day 4	ovary	UBERON	UBERON:0000992	EST analysis of follicular cell and ovary cDNA libraries	FY000962	ovary	UBERON	UBERON:0000992	DNA DataBank of Japan	FY000962	http://getentry.ddbj.nig.ac.jp/getentry/na/FY000962
bmov	Bombyx mori	NCBITAXON	7091	pupa	UBERON	UBERON:0003143	pupa day 4	ovary	UBERON	UBERON:0000992	EST analysis of follicular cell and ovary cDNA libraries	FY000963	ovary	UBERON	UBERON:0000992	DNA DataBank of Japan	FY000963	http://getentry.ddbj.nig.ac.jp/getentry/na/FY000963
bmov	Bombyx mori	NCBITAXON	7091	pupa	UBERON	UBERON:0003143	pupa day 4	ovary	UBERON	UBERON:0000992	EST analysis of follicular cell and ovary cDNA libraries	FY000964	ovary	UBERON	UBERON:0000992	DNA DataBank of Japan	FY000964	http://getentry.ddbj.nig.ac.jp/getentry/na/FY000964
bmov	Bombyx mori	NCBITAXON	7091	pupa	UBERON	UBERON:0003143	pupa day 4	ovary	UBERON	UBERON:0000992	EST analysis of follicular cell and ovary cDNA libraries	FY000965	ovary	UBERON	UBERON:0000992	DNA DataBank of Japan	FY000965	http://getentry.ddbj.nig.ac.jp/getentry/na/FY000965
bmov	Bombyx mori	NCBITAXON	7091	pupa	UBERON	UBERON:0003143	pupa day 4	ovary	UBERON	UBERON:0000992	EST analysis of follicular cell and ovary cDNA libraries	FY000966	ovary	UBERON	UBERON:0000992	DNA DataBank of Japan	FY000966	http://getentry.ddbj.nig.ac.jp/getentry/na/FY000966
bmov	Bombyx mori	NCBITAXON	7091	pupa	UBERON	UBERON:0003143	pupa day 4	ovary	UBERON	UBERON:0000992	EST analysis of follicular cell and ovary cDNA libraries	FY000967	ovary	UBERON	UBERON:0000992	DNA DataBank of Japan	FY000967	http://getentry.ddbj.nig.ac.jp/getentry/na/FY000967
bmov	Bombyx mori	NCBITAXON	7091	pupa	UBERON	UBERON:0003143	pupa day 4	ovary	UBERON	UBERON:0000992	EST analysis of follicular cell and ovary cDNA libraries	FY000968	ovary	UBERON	UBERON:0000992	DNA DataBank of Japan	FY000968	http://getentry.ddbj.nig.ac.jp/getentry/na/FY000968
bmov	Bombyx mori	NCBITAXON	7091	pupa	UBERON	UBERON:0003143	pupa day 4	ovary	UBERON	UBERON:0000992	EST analysis of follicular cell and ovary cDNA libraries	FY000969	ovary	UBERON	UBERON:0000992	DNA DataBank of Japan	FY000969	http://getentry.ddbj.nig.ac.jp/getentry/na/FY000969
bmov	Bombyx mori	NCBITAXON	7091	pupa	UBERON	UBERON:0003143	pupa day 4	ovary	UBERON	UBERON:0000992	EST analysis of follicular cell and ovary cDNA libraries	FY000970	ovary	UBERON	UBERON:0000992	DNA DataBank of Japan	FY000970	http://getentry.ddbj.nig.ac.jp/getentry/na/FY000970
bmov	Bombyx mori	NCBITAXON	7091	pupa	UBERON	UBERON:0003143	pupa day 4	ovary	UBERON	UBERON:0000992	EST analysis of follicular cell and ovary cDNA libraries	FY000971	ovary	UBERON	UBERON:0000992	DNA DataBank of Japan	FY000971	http://getentry.ddbj.nig.ac.jp/getentry/na/FY000971
bmov	Bombyx mori	NCBITAXON	7091	pupa	UBERON	UBERON:0003143	pupa day 4	ovary	UBERON	UBERON:0000992	EST analysis of follicular cell and ovary cDNA libraries	FY000972	ovary	UBERON	UBERON:0000992	DNA DataBank of Japan	FY000972	http://getentry.ddbj.nig.ac.jp/getentry/na/FY000972
bmov	Bombyx mori	NCBITAXON	7091	pupa	UBERON	UBERON:0003143	pupa day 4	ovary	UBERON	UBERON:0000992	EST analysis of follicular cell and ovary cDNA libraries	FY000973	ovary	UBERON	UBERON:0000992	DNA DataBank of Japan	FY000973	http://getentry.ddbj.nig.ac.jp/getentry/na/FY000973
bmov	Bombyx mori	NCBITAXON	7091	pupa	UBERON	UBERON:0003143	pupa day 4	ovary	UBERON	UBERON:0000992	EST analysis of follicular cell and ovary cDNA libraries	FY000974	ovary	UBERON	UBERON:0000992	DNA DataBank of Japan	FY000974	http://getentry.ddbj.nig.ac.jp/getentry/na/FY000974
bmov	Bombyx mori	NCBITAXON	7091	pupa	UBERON	UBERON:0003143	pupa day 4	ovary	UBERON	UBERON:0000992	EST analysis of follicular cell and ovary cDNA libraries	FY000975	ovary	UBERON	UBERON:0000992	DNA DataBank of Japan	FY000975	http://getentry.ddbj.nig.ac.jp/getentry/na/FY000975
bmov	Bombyx mori	NCBITAXON	7091	pupa	UBERON	UBERON:0003143	pupa day 4	ovary	UBERON	UBERON:0000992	EST analysis of follicular cell and ovary cDNA libraries	FY000976	ovary	UBERON	UBERON:0000992	DNA DataBank of Japan	FY000976	http://getentry.ddbj.nig.ac.jp/getentry/na/FY000976
bmov	Bombyx mori	NCBITAXON	7091	pupa	UBERON	UBERON:0003143	pupa day 4	ovary	UBERON	UBERON:0000992	EST analysis of follicular cell and ovary cDNA libraries	FY000977	ovary	UBERON	UBERON:0000992	DNA DataBank of Japan	FY000977	http://getentry.ddbj.nig.ac.jp/getentry/na/FY000977
bmov	Bombyx mori	NCBITAXON	7091	pupa	UBERON	UBERON:0003143	pupa day 4	ovary	UBERON	UBERON:0000992	EST analysis of follicular cell and ovary cDNA libraries	FY000978	ovary	UBERON	UBERON:0000992	DNA DataBank of Japan	FY000978	http://getentry.ddbj.nig.ac.jp/getentry/na/FY000978
bmov	Bombyx mori	NCBITAXON	7091	pupa	UBERON	UBERON:0003143	pupa day 4	ovary	UBERON	UBERON:0000992	EST analysis of follicular cell and ovary cDNA libraries	FY000979	ovary	UBERON	UBERON:0000992	DNA DataBank of Japan	FY000979	http://getentry.ddbj.nig.ac.jp/getentry/na/FY000979
bmov	Bombyx mori	NCBITAXON	7091	pupa	UBERON	UBERON:0003143	pupa day 4	ovary	UBERON	UBERON:0000992	EST analysis of follicular cell and ovary cDNA libraries	FY000980	ovary	UBERON	UBERON:0000992	DNA DataBank of Japan	FY000980	http://getentry.ddbj.nig.ac.jp/getentry/na/FY000980
bmov	Bombyx mori	NCBITAXON	7091	pupa	UBERON	UBERON:0003143	pupa day 4	ovary	UBERON	UBERON:0000992	EST analysis of follicular cell and ovary cDNA libraries	FY000981	ovary	UBERON	UBERON:0000992	DNA DataBank of Japan	FY000981	http://getentry.ddbj.nig.ac.jp/getentry/na/FY000981
bmov	Bombyx mori	NCBITAXON	7091	pupa	UBERON	UBERON:0003143	pupa day 4	ovary	UBERON	UBERON:0000992	EST analysis of follicular cell and ovary cDNA libraries	FY000982	ovary	UBERON	UBERON:0000992	DNA DataBank of Japan	FY000982	http://getentry.ddbj.nig.ac.jp/getentry/na/FY000982
bmov	Bombyx mori	NCBITAXON	7091	pupa	UBERON	UBERON:0003143	pupa day 4	ovary	UBERON	UBERON:0000992	EST analysis of follicular cell and ovary cDNA libraries	FY000983	ovary	UBERON	UBERON:0000992	DNA DataBank of Japan	FY000983	http://getentry.ddbj.nig.ac.jp/getentry/na/FY000983
bmov	Bombyx mori	NCBITAXON	7091	pupa	UBERON	UBERON:0003143	pupa day 4	ovary	UBERON	UBERON:0000992	EST analysis of follicular cell and ovary cDNA libraries	FY000984	ovary	UBERON	UBERON:0000992	DNA DataBank of Japan	FY000984	http://getentry.ddbj.nig.ac.jp/getentry/na/FY000984
bmov	Bombyx mori	NCBITAXON	7091	pupa	UBERON	UBERON:0003143	pupa day 4	ovary	UBERON	UBERON:0000992	EST analysis of follicular cell and ovary cDNA libraries	FY000985	ovary	UBERON	UBERON:0000992	DNA DataBank of Japan	FY000985	http://getentry.ddbj.nig.ac.jp/getentry/na/FY000985
bmov	Bombyx mori	NCBITAXON	7091	pupa	UBERON	UBERON:0003143	pupa day 4	ovary	UBERON	UBERON:0000992	EST analysis of follicular cell and ovary cDNA libraries	FY000986	ovary	UBERON	UBERON:0000992	DNA DataBank of Japan	FY000986	http://getentry.ddbj.nig.ac.jp/getentry/na/FY000986
bmov	Bombyx mori	NCBITAXON	7091	pupa	UBERON	UBERON:0003143	pupa day 4	ovary	UBERON	UBERON:0000992	EST analysis of follicular cell and ovary cDNA libraries	FY000987	ovary	UBERON	UBERON:0000992	DNA DataBank of Japan	FY000987	http://getentry.ddbj.nig.ac.jp/getentry/na/FY000987
bmov	Bombyx mori	NCBITAXON	7091	pupa	UBERON	UBERON:0003143	pupa day 4	ovary	UBERON	UBERON:0000992	EST analysis of follicular cell and ovary cDNA libraries	FY000988	ovary	UBERON	UBERON:0000992	DNA DataBank of Japan	FY000988	http://getentry.ddbj.nig.ac.jp/getentry/na/FY000988
bmov	Bombyx mori	NCBITAXON	7091	pupa	UBERON	UBERON:0003143	pupa day 4	ovary	UBERON	UBERON:0000992	EST analysis of follicular cell and ovary cDNA libraries	FY000989	ovary	UBERON	UBERON:0000992	DNA DataBank of Japan	FY000989	http://getentry.ddbj.nig.ac.jp/getentry/na/FY000989
bmov	Bombyx mori	NCBITAXON	7091	pupa	UBERON	UBERON:0003143	pupa day 4	ovary	UBERON	UBERON:0000992	EST analysis of follicular cell and ovary cDNA libraries	FY000990	ovary	UBERON	UBERON:0000992	DNA DataBank of Japan	FY000990	http://getentry.ddbj.nig.ac.jp/getentry/na/FY000990
bmov	Bombyx mori	NCBITAXON	7091	pupa	UBERON	UBERON:0003143	pupa day 4	ovary	UBERON	UBERON:0000992	EST analysis of follicular cell and ovary cDNA libraries	FY000991	ovary	UBERON	UBERON:0000992	DNA DataBank of Japan	FY000991	http://getentry.ddbj.nig.ac.jp/getentry/na/FY000991
bmov	Bombyx mori	NCBITAXON	7091	pupa	UBERON	UBERON:0003143	pupa day 4	ovary	UBERON	UBERON:0000992	EST analysis of follicular cell and ovary cDNA libraries	FY000992	ovary	UBERON	UBERON:0000992	DNA DataBank of Japan	FY000992	http://getentry.ddbj.nig.ac.jp/getentry/na/FY000992
bmov	Bombyx mori	NCBITAXON	7091	pupa	UBERON	UBERON:0003143	pupa day 4	ovary	UBERON	UBERON:0000992	EST analysis of follicular cell and ovary cDNA libraries	FY000993	ovary	UBERON	UBERON:0000992	DNA DataBank of Japan	FY000993	http://getentry.ddbj.nig.ac.jp/getentry/na/FY000993
bmov	Bombyx mori	NCBITAXON	7091	pupa	UBERON	UBERON:0003143	pupa day 4	ovary	UBERON	UBERON:0000992	EST analysis of follicular cell and ovary cDNA libraries	FY000994	ovary	UBERON	UBERON:0000992	DNA DataBank of Japan	FY000994	http://getentry.ddbj.nig.ac.jp/getentry/na/FY000994
bmov	Bombyx mori	NCBITAXON	7091	pupa	UBERON	UBERON:0003143	pupa day 4	ovary	UBERON	UBERON:0000992	EST analysis of follicular cell and ovary cDNA libraries	FY000995	ovary	UBERON	UBERON:0000992	DNA DataBank of Japan	FY000995	http://getentry.ddbj.nig.ac.jp/getentry/na/FY000995
bmov	Bombyx mori	NCBITAXON	7091	pupa	UBERON	UBERON:0003143	pupa day 4	ovary	UBERON	UBERON:0000992	EST analysis of follicular cell and ovary cDNA libraries	FY000996	ovary	UBERON	UBERON:0000992	DNA DataBank of Japan	FY000996	http://getentry.ddbj.nig.ac.jp/getentry/na/FY000996
bmov	Bombyx mori	NCBITAXON	7091	pupa	UBERON	UBERON:0003143	pupa day 4	ovary	UBERON	UBERON:0000992	EST analysis of follicular cell and ovary cDNA libraries	FY000997	ovary	UBERON	UBERON:0000992	DNA DataBank of Japan	FY000997	http://getentry.ddbj.nig.ac.jp/getentry/na/FY000997
bmov	Bombyx mori	NCBITAXON	7091	pupa	UBERON	UBERON:0003143	pupa day 4	ovary	UBERON	UBERON:0000992	EST analysis of follicular cell and ovary cDNA libraries	FY000998	ovary	UBERON	UBERON:0000992	DNA DataBank of Japan	FY000998	http://getentry.ddbj.nig.ac.jp/getentry/na/FY000998
bmov	Bombyx mori	NCBITAXON	7091	pupa	UBERON	UBERON:0003143	pupa day 4	ovary	UBERON	UBERON:0000992	EST analysis of follicular cell and ovary cDNA libraries	FY000999	ovary	UBERON	UBERON:0000992	DNA DataBank of Japan	FY000999	http://getentry.ddbj.nig.ac.jp/getentry/na/FY000999
bmov	Bombyx mori	NCBITAXON	7091	pupa	UBERON	UBERON:0003143	pupa day 4	ovary	UBERON	UBERON:0000992	EST analysis of follicular cell and ovary cDNA libraries	FY001000	ovary	UBERON	UBERON:0000992	DNA DataBank of Japan	FY001000	http://getentry.ddbj.nig.ac.jp/getentry/na/FY001000
bmov	Bombyx mori	NCBITAXON	7091	pupa	UBERON	UBERON:0003143	pupa day 4	ovary	UBERON	UBERON:0000992	EST analysis of follicular cell and ovary cDNA libraries	FY001001	ovary	UBERON	UBERON:0000992	DNA DataBank of Japan	FY001001	http://getentry.ddbj.nig.ac.jp/getentry/na/FY001001
bmov	Bombyx mori	NCBITAXON	7091	pupa	UBERON	UBERON:0003143	pupa day 4	ovary	UBERON	UBERON:0000992	EST analysis of follicular cell and ovary cDNA libraries	FY001002	ovary	UBERON	UBERON:0000992	DNA DataBank of Japan	FY001002	http://getentry.ddbj.nig.ac.jp/getentry/na/FY001002
bmov	Bombyx mori	NCBITAXON	7091	pupa	UBERON	UBERON:0003143	pupa day 4	ovary	UBERON	UBERON:0000992	EST analysis of follicular cell and ovary cDNA libraries	FY001003	ovary	UBERON	UBERON:0000992	DNA DataBank of Japan	FY001003	http://getentry.ddbj.nig.ac.jp/getentry/na/FY001003
bmov	Bombyx mori	NCBITAXON	7091	pupa	UBERON	UBERON:0003143	pupa day 4	ovary	UBERON	UBERON:0000992	EST analysis of follicular cell and ovary cDNA libraries	FY001004	ovary	UBERON	UBERON:0000992	DNA DataBank of Japan	FY001004	http://getentry.ddbj.nig.ac.jp/getentry/na/FY001004
bmov	Bombyx mori	NCBITAXON	7091	pupa	UBERON	UBERON:0003143	pupa day 4	ovary	UBERON	UBERON:0000992	EST analysis of follicular cell and ovary cDNA libraries	FY001005	ovary	UBERON	UBERON:0000992	DNA DataBank of Japan	FY001005	http://getentry.ddbj.nig.ac.jp/getentry/na/FY001005
bmov	Bombyx mori	NCBITAXON	7091	pupa	UBERON	UBERON:0003143	pupa day 4	ovary	UBERON	UBERON:0000992	EST analysis of follicular cell and ovary cDNA libraries	FY001006	ovary	UBERON	UBERON:0000992	DNA DataBank of Japan	FY001006	http://getentry.ddbj.nig.ac.jp/getentry/na/FY001006
bmov	Bombyx mori	NCBITAXON	7091	pupa	UBERON	UBERON:0003143	pupa day 4	ovary	UBERON	UBERON:0000992	EST analysis of follicular cell and ovary cDNA libraries	FY001007	ovary	UBERON	UBERON:0000992	DNA DataBank of Japan	FY001007	http://getentry.ddbj.nig.ac.jp/getentry/na/FY001007
bmov	Bombyx mori	NCBITAXON	7091	pupa	UBERON	UBERON:0003143	pupa day 4	ovary	UBERON	UBERON:0000992	EST analysis of follicular cell and ovary cDNA libraries	FY001008	ovary	UBERON	UBERON:0000992	DNA DataBank of Japan	FY001008	http://getentry.ddbj.nig.ac.jp/getentry/na/FY001008
bmov	Bombyx mori	NCBITAXON	7091	pupa	UBERON	UBERON:0003143	pupa day 4	ovary	UBERON	UBERON:0000992	EST analysis of follicular cell and ovary cDNA libraries	FY001009	ovary	UBERON	UBERON:0000992	DNA DataBank of Japan	FY001009	http://getentry.ddbj.nig.ac.jp/getentry/na/FY001009
bmov	Bombyx mori	NCBITAXON	7091	pupa	UBERON	UBERON:0003143	pupa day 4	ovary	UBERON	UBERON:0000992	EST analysis of follicular cell and ovary cDNA libraries	FY001010	ovary	UBERON	UBERON:0000992	DNA DataBank of Japan	FY001010	http://getentry.ddbj.nig.ac.jp/getentry/na/FY001010
bmov	Bombyx mori	NCBITAXON	7091	pupa	UBERON	UBERON:0003143	pupa day 4	ovary	UBERON	UBERON:0000992	EST analysis of follicular cell and ovary cDNA libraries	FY001011	ovary	UBERON	UBERON:0000992	DNA DataBank of Japan	FY001011	http://getentry.ddbj.nig.ac.jp/getentry/na/FY001011
bmov	Bombyx mori	NCBITAXON	7091	pupa	UBERON	UBERON:0003143	pupa day 4	ovary	UBERON	UBERON:0000992	EST analysis of follicular cell and ovary cDNA libraries	FY001012	ovary	UBERON	UBERON:0000992	DNA DataBank of Japan	FY001012	http://getentry.ddbj.nig.ac.jp/getentry/na/FY001012
bmov	Bombyx mori	NCBITAXON	7091	pupa	UBERON	UBERON:0003143	pupa day 4	ovary	UBERON	UBERON:0000992	EST analysis of follicular cell and ovary cDNA libraries	FY001013	ovary	UBERON	UBERON:0000992	DNA DataBank of Japan	FY001013	http://getentry.ddbj.nig.ac.jp/getentry/na/FY001013
bmov	Bombyx mori	NCBITAXON	7091	pupa	UBERON	UBERON:0003143	pupa day 4	ovary	UBERON	UBERON:0000992	EST analysis of follicular cell and ovary cDNA libraries	FY001014	ovary	UBERON	UBERON:0000992	DNA DataBank of Japan	FY001014	http://getentry.ddbj.nig.ac.jp/getentry/na/FY001014
bmov	Bombyx mori	NCBITAXON	7091	pupa	UBERON	UBERON:0003143	pupa day 4	ovary	UBERON	UBERON:0000992	EST analysis of follicular cell and ovary cDNA libraries	FY001015	ovary	UBERON	UBERON:0000992	DNA DataBank of Japan	FY001015	http://getentry.ddbj.nig.ac.jp/getentry/na/FY001015
bmov	Bombyx mori	NCBITAXON	7091	pupa	UBERON	UBERON:0003143	pupa day 4	ovary	UBERON	UBERON:0000992	EST analysis of follicular cell and ovary cDNA libraries	FY001016	ovary	UBERON	UBERON:0000992	DNA DataBank of Japan	FY001016	http://getentry.ddbj.nig.ac.jp/getentry/na/FY001016
bmov	Bombyx mori	NCBITAXON	7091	pupa	UBERON	UBERON:0003143	pupa day 4	ovary	UBERON	UBERON:0000992	EST analysis of follicular cell and ovary cDNA libraries	FY001017	ovary	UBERON	UBERON:0000992	DNA DataBank of Japan	FY001017	http://getentry.ddbj.nig.ac.jp/getentry/na/FY001017
bmov	Bombyx mori	NCBITAXON	7091	pupa	UBERON	UBERON:0003143	pupa day 4	ovary	UBERON	UBERON:0000992	EST analysis of follicular cell and ovary cDNA libraries	FY001018	ovary	UBERON	UBERON:0000992	DNA DataBank of Japan	FY001018	http://getentry.ddbj.nig.ac.jp/getentry/na/FY001018
bmov	Bombyx mori	NCBITAXON	7091	pupa	UBERON	UBERON:0003143	pupa day 4	ovary	UBERON	UBERON:0000992	EST analysis of follicular cell and ovary cDNA libraries	FY001019	ovary	UBERON	UBERON:0000992	DNA DataBank of Japan	FY001019	http://getentry.ddbj.nig.ac.jp/getentry/na/FY001019
bmov	Bombyx mori	NCBITAXON	7091	pupa	UBERON	UBERON:0003143	pupa day 4	ovary	UBERON	UBERON:0000992	EST analysis of follicular cell and ovary cDNA libraries	FY001020	ovary	UBERON	UBERON:0000992	DNA DataBank of Japan	FY001020	http://getentry.ddbj.nig.ac.jp/getentry/na/FY001020
bmov	Bombyx mori	NCBITAXON	7091	pupa	UBERON	UBERON:0003143	pupa day 4	ovary	UBERON	UBERON:0000992	EST analysis of follicular cell and ovary cDNA libraries	FY001021	ovary	UBERON	UBERON:0000992	DNA DataBank of Japan	FY001021	http://getentry.ddbj.nig.ac.jp/getentry/na/FY001021
bmov	Bombyx mori	NCBITAXON	7091	pupa	UBERON	UBERON:0003143	pupa day 4	ovary	UBERON	UBERON:0000992	EST analysis of follicular cell and ovary cDNA libraries	FY001022	ovary	UBERON	UBERON:0000992	DNA DataBank of Japan	FY001022	http://getentry.ddbj.nig.ac.jp/getentry/na/FY001022
bmov	Bombyx mori	NCBITAXON	7091	pupa	UBERON	UBERON:0003143	pupa day 4	ovary	UBERON	UBERON:0000992	EST analysis of follicular cell and ovary cDNA libraries	FY001023	ovary	UBERON	UBERON:0000992	DNA DataBank of Japan	FY001023	http://getentry.ddbj.nig.ac.jp/getentry/na/FY001023
bmov	Bombyx mori	NCBITAXON	7091	pupa	UBERON	UBERON:0003143	pupa day 4	ovary	UBERON	UBERON:0000992	EST analysis of follicular cell and ovary cDNA libraries	FY001024	ovary	UBERON	UBERON:0000992	DNA DataBank of Japan	FY001024	http://getentry.ddbj.nig.ac.jp/getentry/na/FY001024
bmov	Bombyx mori	NCBITAXON	7091	pupa	UBERON	UBERON:0003143	pupa day 4	ovary	UBERON	UBERON:0000992	EST analysis of follicular cell and ovary cDNA libraries	FY001025	ovary	UBERON	UBERON:0000992	DNA DataBank of Japan	FY001025	http://getentry.ddbj.nig.ac.jp/getentry/na/FY001025
bmov	Bombyx mori	NCBITAXON	7091	pupa	UBERON	UBERON:0003143	pupa day 4	ovary	UBERON	UBERON:0000992	EST analysis of follicular cell and ovary cDNA libraries	FY001026	ovary	UBERON	UBERON:0000992	DNA DataBank of Japan	FY001026	http://getentry.ddbj.nig.ac.jp/getentry/na/FY001026
bmov	Bombyx mori	NCBITAXON	7091	pupa	UBERON	UBERON:0003143	pupa day 4	ovary	UBERON	UBERON:0000992	EST analysis of follicular cell and ovary cDNA libraries	FY001027	ovary	UBERON	UBERON:0000992	DNA DataBank of Japan	FY001027	http://getentry.ddbj.nig.ac.jp/getentry/na/FY001027
bmov	Bombyx mori	NCBITAXON	7091	pupa	UBERON	UBERON:0003143	pupa day 4	ovary	UBERON	UBERON:0000992	EST analysis of follicular cell and ovary cDNA libraries	FY001028	ovary	UBERON	UBERON:0000992	DNA DataBank of Japan	FY001028	http://getentry.ddbj.nig.ac.jp/getentry/na/FY001028
bmov	Bombyx mori	NCBITAXON	7091	pupa	UBERON	UBERON:0003143	pupa day 4	ovary	UBERON	UBERON:0000992	EST analysis of follicular cell and ovary cDNA libraries	FY001029	ovary	UBERON	UBERON:0000992	DNA DataBank of Japan	FY001029	http://getentry.ddbj.nig.ac.jp/getentry/na/FY001029
bmov	Bombyx mori	NCBITAXON	7091	pupa	UBERON	UBERON:0003143	pupa day 4	ovary	UBERON	UBERON:0000992	EST analysis of follicular cell and ovary cDNA libraries	FY001030	ovary	UBERON	UBERON:0000992	DNA DataBank of Japan	FY001030	http://getentry.ddbj.nig.ac.jp/getentry/na/FY001030
bmov	Bombyx mori	NCBITAXON	7091	pupa	UBERON	UBERON:0003143	pupa day 4	ovary	UBERON	UBERON:0000992	EST analysis of follicular cell and ovary cDNA libraries	FY001031	ovary	UBERON	UBERON:0000992	DNA DataBank of Japan	FY001031	http://getentry.ddbj.nig.ac.jp/getentry/na/FY001031
bmov	Bombyx mori	NCBITAXON	7091	pupa	UBERON	UBERON:0003143	pupa day 4	ovary	UBERON	UBERON:0000992	EST analysis of follicular cell and ovary cDNA libraries	FY001032	ovary	UBERON	UBERON:0000992	DNA DataBank of Japan	FY001032	http://getentry.ddbj.nig.ac.jp/getentry/na/FY001032
bmov	Bombyx mori	NCBITAXON	7091	pupa	UBERON	UBERON:0003143	pupa day 4	ovary	UBERON	UBERON:0000992	EST analysis of follicular cell and ovary cDNA libraries	FY001033	ovary	UBERON	UBERON:0000992	DNA DataBank of Japan	FY001033	http://getentry.ddbj.nig.ac.jp/getentry/na/FY001033
bmov	Bombyx mori	NCBITAXON	7091	pupa	UBERON	UBERON:0003143	pupa day 4	ovary	UBERON	UBERON:0000992	EST analysis of follicular cell and ovary cDNA libraries	FY001034	ovary	UBERON	UBERON:0000992	DNA DataBank of Japan	FY001034	http://getentry.ddbj.nig.ac.jp/getentry/na/FY001034
bmov	Bombyx mori	NCBITAXON	7091	pupa	UBERON	UBERON:0003143	pupa day 4	ovary	UBERON	UBERON:0000992	EST analysis of follicular cell and ovary cDNA libraries	FY001035	ovary	UBERON	UBERON:0000992	DNA DataBank of Japan	FY001035	http://getentry.ddbj.nig.ac.jp/getentry/na/FY001035
bmov	Bombyx mori	NCBITAXON	7091	pupa	UBERON	UBERON:0003143	pupa day 4	ovary	UBERON	UBERON:0000992	EST analysis of follicular cell and ovary cDNA libraries	FY001036	ovary	UBERON	UBERON:0000992	DNA DataBank of Japan	FY001036	http://getentry.ddbj.nig.ac.jp/getentry/na/FY001036
bmov	Bombyx mori	NCBITAXON	7091	pupa	UBERON	UBERON:0003143	pupa day 4	ovary	UBERON	UBERON:0000992	EST analysis of follicular cell and ovary cDNA libraries	FY001037	ovary	UBERON	UBERON:0000992	DNA DataBank of Japan	FY001037	http://getentry.ddbj.nig.ac.jp/getentry/na/FY001037
bmov	Bombyx mori	NCBITAXON	7091	pupa	UBERON	UBERON:0003143	pupa day 4	ovary	UBERON	UBERON:0000992	EST analysis of follicular cell and ovary cDNA libraries	FY001038	ovary	UBERON	UBERON:0000992	DNA DataBank of Japan	FY001038	http://getentry.ddbj.nig.ac.jp/getentry/na/FY001038
bmov	Bombyx mori	NCBITAXON	7091	pupa	UBERON	UBERON:0003143	pupa day 4	ovary	UBERON	UBERON:0000992	EST analysis of follicular cell and ovary cDNA libraries	FY001039	ovary	UBERON	UBERON:0000992	DNA DataBank of Japan	FY001039	http://getentry.ddbj.nig.ac.jp/getentry/na/FY001039
bmov	Bombyx mori	NCBITAXON	7091	pupa	UBERON	UBERON:0003143	pupa day 4	ovary	UBERON	UBERON:0000992	EST analysis of follicular cell and ovary cDNA libraries	FY001040	ovary	UBERON	UBERON:0000992	DNA DataBank of Japan	FY001040	http://getentry.ddbj.nig.ac.jp/getentry/na/FY001040
bmov	Bombyx mori	NCBITAXON	7091	pupa	UBERON	UBERON:0003143	pupa day 4	ovary	UBERON	UBERON:0000992	EST analysis of follicular cell and ovary cDNA libraries	FY001041	ovary	UBERON	UBERON:0000992	DNA DataBank of Japan	FY001041	http://getentry.ddbj.nig.ac.jp/getentry/na/FY001041
bmov	Bombyx mori	NCBITAXON	7091	pupa	UBERON	UBERON:0003143	pupa day 4	ovary	UBERON	UBERON:0000992	EST analysis of follicular cell and ovary cDNA libraries	FY001042	ovary	UBERON	UBERON:0000992	DNA DataBank of Japan	FY001042	http://getentry.ddbj.nig.ac.jp/getentry/na/FY001042
bmov	Bombyx mori	NCBITAXON	7091	pupa	UBERON	UBERON:0003143	pupa day 4	ovary	UBERON	UBERON:0000992	EST analysis of follicular cell and ovary cDNA libraries	FY001043	ovary	UBERON	UBERON:0000992	DNA DataBank of Japan	FY001043	http://getentry.ddbj.nig.ac.jp/getentry/na/FY001043
bmov	Bombyx mori	NCBITAXON	7091	pupa	UBERON	UBERON:0003143	pupa day 4	ovary	UBERON	UBERON:0000992	EST analysis of follicular cell and ovary cDNA libraries	FY001044	ovary	UBERON	UBERON:0000992	DNA DataBank of Japan	FY001044	http://getentry.ddbj.nig.ac.jp/getentry/na/FY001044
bmov	Bombyx mori	NCBITAXON	7091	pupa	UBERON	UBERON:0003143	pupa day 4	ovary	UBERON	UBERON:0000992	EST analysis of follicular cell and ovary cDNA libraries	FY001045	ovary	UBERON	UBERON:0000992	DNA DataBank of Japan	FY001045	http://getentry.ddbj.nig.ac.jp/getentry/na/FY001045
bmov	Bombyx mori	NCBITAXON	7091	pupa	UBERON	UBERON:0003143	pupa day 4	ovary	UBERON	UBERON:0000992	EST analysis of follicular cell and ovary cDNA libraries	FY001046	ovary	UBERON	UBERON:0000992	DNA DataBank of Japan	FY001046	http://getentry.ddbj.nig.ac.jp/getentry/na/FY001046
bmov	Bombyx mori	NCBITAXON	7091	pupa	UBERON	UBERON:0003143	pupa day 4	ovary	UBERON	UBERON:0000992	EST analysis of follicular cell and ovary cDNA libraries	FY001047	ovary	UBERON	UBERON:0000992	DNA DataBank of Japan	FY001047	http://getentry.ddbj.nig.ac.jp/getentry/na/FY001047
bmov	Bombyx mori	NCBITAXON	7091	pupa	UBERON	UBERON:0003143	pupa day 4	ovary	UBERON	UBERON:0000992	EST analysis of follicular cell and ovary cDNA libraries	FY001048	ovary	UBERON	UBERON:0000992	DNA DataBank of Japan	FY001048	http://getentry.ddbj.nig.ac.jp/getentry/na/FY001048
bmov	Bombyx mori	NCBITAXON	7091	pupa	UBERON	UBERON:0003143	pupa day 4	ovary	UBERON	UBERON:0000992	EST analysis of follicular cell and ovary cDNA libraries	FY001049	ovary	UBERON	UBERON:0000992	DNA DataBank of Japan	FY001049	http://getentry.ddbj.nig.ac.jp/getentry/na/FY001049
bmov	Bombyx mori	NCBITAXON	7091	pupa	UBERON	UBERON:0003143	pupa day 4	ovary	UBERON	UBERON:0000992	EST analysis of follicular cell and ovary cDNA libraries	FY001050	ovary	UBERON	UBERON:0000992	DNA DataBank of Japan	FY001050	http://getentry.ddbj.nig.ac.jp/getentry/na/FY001050
bmov	Bombyx mori	NCBITAXON	7091	pupa	UBERON	UBERON:0003143	pupa day 4	ovary	UBERON	UBERON:0000992	EST analysis of follicular cell and ovary cDNA libraries	FY001051	ovary	UBERON	UBERON:0000992	DNA DataBank of Japan	FY001051	http://getentry.ddbj.nig.ac.jp/getentry/na/FY001051
bmov	Bombyx mori	NCBITAXON	7091	pupa	UBERON	UBERON:0003143	pupa day 4	ovary	UBERON	UBERON:0000992	EST analysis of follicular cell and ovary cDNA libraries	FY001052	ovary	UBERON	UBERON:0000992	DNA DataBank of Japan	FY001052	http://getentry.ddbj.nig.ac.jp/getentry/na/FY001052
bmov	Bombyx mori	NCBITAXON	7091	pupa	UBERON	UBERON:0003143	pupa day 4	ovary	UBERON	UBERON:0000992	EST analysis of follicular cell and ovary cDNA libraries	FY001053	ovary	UBERON	UBERON:0000992	DNA DataBank of Japan	FY001053	http://getentry.ddbj.nig.ac.jp/getentry/na/FY001053
bmov	Bombyx mori	NCBITAXON	7091	pupa	UBERON	UBERON:0003143	pupa day 4	ovary	UBERON	UBERON:0000992	EST analysis of follicular cell and ovary cDNA libraries	FY001054	ovary	UBERON	UBERON:0000992	DNA DataBank of Japan	FY001054	http://getentry.ddbj.nig.ac.jp/getentry/na/FY001054
bmov	Bombyx mori	NCBITAXON	7091	pupa	UBERON	UBERON:0003143	pupa day 4	ovary	UBERON	UBERON:0000992	EST analysis of follicular cell and ovary cDNA libraries	FY001055	ovary	UBERON	UBERON:0000992	DNA DataBank of Japan	FY001055	http://getentry.ddbj.nig.ac.jp/getentry/na/FY001055
bmov	Bombyx mori	NCBITAXON	7091	pupa	UBERON	UBERON:0003143	pupa day 4	ovary	UBERON	UBERON:0000992	EST analysis of follicular cell and ovary cDNA libraries	FY001056	ovary	UBERON	UBERON:0000992	DNA DataBank of Japan	FY001056	http://getentry.ddbj.nig.ac.jp/getentry/na/FY001056
bmov	Bombyx mori	NCBITAXON	7091	pupa	UBERON	UBERON:0003143	pupa day 4	ovary	UBERON	UBERON:0000992	EST analysis of follicular cell and ovary cDNA libraries	FY001057	ovary	UBERON	UBERON:0000992	DNA DataBank of Japan	FY001057	http://getentry.ddbj.nig.ac.jp/getentry/na/FY001057
bmov	Bombyx mori	NCBITAXON	7091	pupa	UBERON	UBERON:0003143	pupa day 4	ovary	UBERON	UBERON:0000992	EST analysis of follicular cell and ovary cDNA libraries	FY001058	ovary	UBERON	UBERON:0000992	DNA DataBank of Japan	FY001058	http://getentry.ddbj.nig.ac.jp/getentry/na/FY001058
bmov	Bombyx mori	NCBITAXON	7091	pupa	UBERON	UBERON:0003143	pupa day 4	ovary	UBERON	UBERON:0000992	EST analysis of follicular cell and ovary cDNA libraries	FY001059	ovary	UBERON	UBERON:0000992	DNA DataBank of Japan	FY001059	http://getentry.ddbj.nig.ac.jp/getentry/na/FY001059
bmov	Bombyx mori	NCBITAXON	7091	pupa	UBERON	UBERON:0003143	pupa day 4	ovary	UBERON	UBERON:0000992	EST analysis of follicular cell and ovary cDNA libraries	FY001060	ovary	UBERON	UBERON:0000992	DNA DataBank of Japan	FY001060	http://getentry.ddbj.nig.ac.jp/getentry/na/FY001060
bmov	Bombyx mori	NCBITAXON	7091	pupa	UBERON	UBERON:0003143	pupa day 4	ovary	UBERON	UBERON:0000992	EST analysis of follicular cell and ovary cDNA libraries	FY001061	ovary	UBERON	UBERON:0000992	DNA DataBank of Japan	FY001061	http://getentry.ddbj.nig.ac.jp/getentry/na/FY001061
bmov	Bombyx mori	NCBITAXON	7091	pupa	UBERON	UBERON:0003143	pupa day 4	ovary	UBERON	UBERON:0000992	EST analysis of follicular cell and ovary cDNA libraries	FY001062	ovary	UBERON	UBERON:0000992	DNA DataBank of Japan	FY001062	http://getentry.ddbj.nig.ac.jp/getentry/na/FY001062
bmov	Bombyx mori	NCBITAXON	7091	pupa	UBERON	UBERON:0003143	pupa day 4	ovary	UBERON	UBERON:0000992	EST analysis of follicular cell and ovary cDNA libraries	FY001063	ovary	UBERON	UBERON:0000992	DNA DataBank of Japan	FY001063	http://getentry.ddbj.nig.ac.jp/getentry/na/FY001063
bmov	Bombyx mori	NCBITAXON	7091	pupa	UBERON	UBERON:0003143	pupa day 4	ovary	UBERON	UBERON:0000992	EST analysis of follicular cell and ovary cDNA libraries	FY001064	ovary	UBERON	UBERON:0000992	DNA DataBank of Japan	FY001064	http://getentry.ddbj.nig.ac.jp/getentry/na/FY001064
bmov	Bombyx mori	NCBITAXON	7091	pupa	UBERON	UBERON:0003143	pupa day 4	ovary	UBERON	UBERON:0000992	EST analysis of follicular cell and ovary cDNA libraries	FY001065	ovary	UBERON	UBERON:0000992	DNA DataBank of Japan	FY001065	http://getentry.ddbj.nig.ac.jp/getentry/na/FY001065
bmov	Bombyx mori	NCBITAXON	7091	pupa	UBERON	UBERON:0003143	pupa day 4	ovary	UBERON	UBERON:0000992	EST analysis of follicular cell and ovary cDNA libraries	FY001066	ovary	UBERON	UBERON:0000992	DNA DataBank of Japan	FY001066	http://getentry.ddbj.nig.ac.jp/getentry/na/FY001066
bmov	Bombyx mori	NCBITAXON	7091	pupa	UBERON	UBERON:0003143	pupa day 4	ovary	UBERON	UBERON:0000992	EST analysis of follicular cell and ovary cDNA libraries	FY001067	ovary	UBERON	UBERON:0000992	DNA DataBank of Japan	FY001067	http://getentry.ddbj.nig.ac.jp/getentry/na/FY001067
bmov	Bombyx mori	NCBITAXON	7091	pupa	UBERON	UBERON:0003143	pupa day 4	ovary	UBERON	UBERON:0000992	EST analysis of follicular cell and ovary cDNA libraries	FY001068	ovary	UBERON	UBERON:0000992	DNA DataBank of Japan	FY001068	http://getentry.ddbj.nig.ac.jp/getentry/na/FY001068
bmov	Bombyx mori	NCBITAXON	7091	pupa	UBERON	UBERON:0003143	pupa day 4	ovary	UBERON	UBERON:0000992	EST analysis of follicular cell and ovary cDNA libraries	FY001069	ovary	UBERON	UBERON:0000992	DNA DataBank of Japan	FY001069	http://getentry.ddbj.nig.ac.jp/getentry/na/FY001069
bmov	Bombyx mori	NCBITAXON	7091	pupa	UBERON	UBERON:0003143	pupa day 4	ovary	UBERON	UBERON:0000992	EST analysis of follicular cell and ovary cDNA libraries	FY001070	ovary	UBERON	UBERON:0000992	DNA DataBank of Japan	FY001070	http://getentry.ddbj.nig.ac.jp/getentry/na/FY001070
bmov	Bombyx mori	NCBITAXON	7091	pupa	UBERON	UBERON:0003143	pupa day 4	ovary	UBERON	UBERON:0000992	EST analysis of follicular cell and ovary cDNA libraries	FY001071	ovary	UBERON	UBERON:0000992	DNA DataBank of Japan	FY001071	http://getentry.ddbj.nig.ac.jp/getentry/na/FY001071
bmov	Bombyx mori	NCBITAXON	7091	pupa	UBERON	UBERON:0003143	pupa day 4	ovary	UBERON	UBERON:0000992	EST analysis of follicular cell and ovary cDNA libraries	FY001072	ovary	UBERON	UBERON:0000992	DNA DataBank of Japan	FY001072	http://getentry.ddbj.nig.ac.jp/getentry/na/FY001072
bmov	Bombyx mori	NCBITAXON	7091	pupa	UBERON	UBERON:0003143	pupa day 4	ovary	UBERON	UBERON:0000992	EST analysis of follicular cell and ovary cDNA libraries	FY001073	ovary	UBERON	UBERON:0000992	DNA DataBank of Japan	FY001073	http://getentry.ddbj.nig.ac.jp/getentry/na/FY001073
bmov	Bombyx mori	NCBITAXON	7091	pupa	UBERON	UBERON:0003143	pupa day 4	ovary	UBERON	UBERON:0000992	EST analysis of follicular cell and ovary cDNA libraries	FY001074	ovary	UBERON	UBERON:0000992	DNA DataBank of Japan	FY001074	http://getentry.ddbj.nig.ac.jp/getentry/na/FY001074
bmov	Bombyx mori	NCBITAXON	7091	pupa	UBERON	UBERON:0003143	pupa day 4	ovary	UBERON	UBERON:0000992	EST analysis of follicular cell and ovary cDNA libraries	FY001075	ovary	UBERON	UBERON:0000992	DNA DataBank of Japan	FY001075	http://getentry.ddbj.nig.ac.jp/getentry/na/FY001075
bmov	Bombyx mori	NCBITAXON	7091	pupa	UBERON	UBERON:0003143	pupa day 4	ovary	UBERON	UBERON:0000992	EST analysis of follicular cell and ovary cDNA libraries	FY001076	ovary	UBERON	UBERON:0000992	DNA DataBank of Japan	FY001076	http://getentry.ddbj.nig.ac.jp/getentry/na/FY001076
bmov	Bombyx mori	NCBITAXON	7091	pupa	UBERON	UBERON:0003143	pupa day 4	ovary	UBERON	UBERON:0000992	EST analysis of follicular cell and ovary cDNA libraries	FY001077	ovary	UBERON	UBERON:0000992	DNA DataBank of Japan	FY001077	http://getentry.ddbj.nig.ac.jp/getentry/na/FY001077
bmov	Bombyx mori	NCBITAXON	7091	pupa	UBERON	UBERON:0003143	pupa day 4	ovary	UBERON	UBERON:0000992	EST analysis of follicular cell and ovary cDNA libraries	FY001078	ovary	UBERON	UBERON:0000992	DNA DataBank of Japan	FY001078	http://getentry.ddbj.nig.ac.jp/getentry/na/FY001078
bmov	Bombyx mori	NCBITAXON	7091	pupa	UBERON	UBERON:0003143	pupa day 4	ovary	UBERON	UBERON:0000992	EST analysis of follicular cell and ovary cDNA libraries	FY001079	ovary	UBERON	UBERON:0000992	DNA DataBank of Japan	FY001079	http://getentry.ddbj.nig.ac.jp/getentry/na/FY001079
bmov	Bombyx mori	NCBITAXON	7091	pupa	UBERON	UBERON:0003143	pupa day 4	ovary	UBERON	UBERON:0000992	EST analysis of follicular cell and ovary cDNA libraries	FY001080	ovary	UBERON	UBERON:0000992	DNA DataBank of Japan	FY001080	http://getentry.ddbj.nig.ac.jp/getentry/na/FY001080
bmov	Bombyx mori	NCBITAXON	7091	pupa	UBERON	UBERON:0003143	pupa day 4	ovary	UBERON	UBERON:0000992	EST analysis of follicular cell and ovary cDNA libraries	FY001081	ovary	UBERON	UBERON:0000992	DNA DataBank of Japan	FY001081	http://getentry.ddbj.nig.ac.jp/getentry/na/FY001081
bmov	Bombyx mori	NCBITAXON	7091	pupa	UBERON	UBERON:0003143	pupa day 4	ovary	UBERON	UBERON:0000992	EST analysis of follicular cell and ovary cDNA libraries	FY001082	ovary	UBERON	UBERON:0000992	DNA DataBank of Japan	FY001082	http://getentry.ddbj.nig.ac.jp/getentry/na/FY001082
bmov	Bombyx mori	NCBITAXON	7091	pupa	UBERON	UBERON:0003143	pupa day 4	ovary	UBERON	UBERON:0000992	EST analysis of follicular cell and ovary cDNA libraries	FY001083	ovary	UBERON	UBERON:0000992	DNA DataBank of Japan	FY001083	http://getentry.ddbj.nig.ac.jp/getentry/na/FY001083
bmov	Bombyx mori	NCBITAXON	7091	pupa	UBERON	UBERON:0003143	pupa day 4	ovary	UBERON	UBERON:0000992	EST analysis of follicular cell and ovary cDNA libraries	FY001084	ovary	UBERON	UBERON:0000992	DNA DataBank of Japan	FY001084	http://getentry.ddbj.nig.ac.jp/getentry/na/FY001084
bmov	Bombyx mori	NCBITAXON	7091	pupa	UBERON	UBERON:0003143	pupa day 4	ovary	UBERON	UBERON:0000992	EST analysis of follicular cell and ovary cDNA libraries	FY001085	ovary	UBERON	UBERON:0000992	DNA DataBank of Japan	FY001085	http://getentry.ddbj.nig.ac.jp/getentry/na/FY001085
bmov	Bombyx mori	NCBITAXON	7091	pupa	UBERON	UBERON:0003143	pupa day 4	ovary	UBERON	UBERON:0000992	EST analysis of follicular cell and ovary cDNA libraries	FY001086	ovary	UBERON	UBERON:0000992	DNA DataBank of Japan	FY001086	http://getentry.ddbj.nig.ac.jp/getentry/na/FY001086
bmov	Bombyx mori	NCBITAXON	7091	pupa	UBERON	UBERON:0003143	pupa day 4	ovary	UBERON	UBERON:0000992	EST analysis of follicular cell and ovary cDNA libraries	FY001087	ovary	UBERON	UBERON:0000992	DNA DataBank of Japan	FY001087	http://getentry.ddbj.nig.ac.jp/getentry/na/FY001087
bmov	Bombyx mori	NCBITAXON	7091	pupa	UBERON	UBERON:0003143	pupa day 4	ovary	UBERON	UBERON:0000992	EST analysis of follicular cell and ovary cDNA libraries	FY001088	ovary	UBERON	UBERON:0000992	DNA DataBank of Japan	FY001088	http://getentry.ddbj.nig.ac.jp/getentry/na/FY001088
bmov	Bombyx mori	NCBITAXON	7091	pupa	UBERON	UBERON:0003143	pupa day 4	ovary	UBERON	UBERON:0000992	EST analysis of follicular cell and ovary cDNA libraries	FY001089	ovary	UBERON	UBERON:0000992	DNA DataBank of Japan	FY001089	http://getentry.ddbj.nig.ac.jp/getentry/na/FY001089
bmov	Bombyx mori	NCBITAXON	7091	pupa	UBERON	UBERON:0003143	pupa day 4	ovary	UBERON	UBERON:0000992	EST analysis of follicular cell and ovary cDNA libraries	FY001090	ovary	UBERON	UBERON:0000992	DNA DataBank of Japan	FY001090	http://getentry.ddbj.nig.ac.jp/getentry/na/FY001090
bmov	Bombyx mori	NCBITAXON	7091	pupa	UBERON	UBERON:0003143	pupa day 4	ovary	UBERON	UBERON:0000992	EST analysis of follicular cell and ovary cDNA libraries	FY001091	ovary	UBERON	UBERON:0000992	DNA DataBank of Japan	FY001091	http://getentry.ddbj.nig.ac.jp/getentry/na/FY001091
bmov	Bombyx mori	NCBITAXON	7091	pupa	UBERON	UBERON:0003143	pupa day 4	ovary	UBERON	UBERON:0000992	EST analysis of follicular cell and ovary cDNA libraries	FY001092	ovary	UBERON	UBERON:0000992	DNA DataBank of Japan	FY001092	http://getentry.ddbj.nig.ac.jp/getentry/na/FY001092
bmov	Bombyx mori	NCBITAXON	7091	pupa	UBERON	UBERON:0003143	pupa day 4	ovary	UBERON	UBERON:0000992	EST analysis of follicular cell and ovary cDNA libraries	FY001093	ovary	UBERON	UBERON:0000992	DNA DataBank of Japan	FY001093	http://getentry.ddbj.nig.ac.jp/getentry/na/FY001093
bmov	Bombyx mori	NCBITAXON	7091	pupa	UBERON	UBERON:0003143	pupa day 4	ovary	UBERON	UBERON:0000992	EST analysis of follicular cell and ovary cDNA libraries	FY001094	ovary	UBERON	UBERON:0000992	DNA DataBank of Japan	FY001094	http://getentry.ddbj.nig.ac.jp/getentry/na/FY001094
bmov	Bombyx mori	NCBITAXON	7091	pupa	UBERON	UBERON:0003143	pupa day 4	ovary	UBERON	UBERON:0000992	EST analysis of follicular cell and ovary cDNA libraries	FY001095	ovary	UBERON	UBERON:0000992	DNA DataBank of Japan	FY001095	http://getentry.ddbj.nig.ac.jp/getentry/na/FY001095
bmov	Bombyx mori	NCBITAXON	7091	pupa	UBERON	UBERON:0003143	pupa day 4	ovary	UBERON	UBERON:0000992	EST analysis of follicular cell and ovary cDNA libraries	FY001096	ovary	UBERON	UBERON:0000992	DNA DataBank of Japan	FY001096	http://getentry.ddbj.nig.ac.jp/getentry/na/FY001096
bmov	Bombyx mori	NCBITAXON	7091	pupa	UBERON	UBERON:0003143	pupa day 4	ovary	UBERON	UBERON:0000992	EST analysis of follicular cell and ovary cDNA libraries	FY001097	ovary	UBERON	UBERON:0000992	DNA DataBank of Japan	FY001097	http://getentry.ddbj.nig.ac.jp/getentry/na/FY001097
bmov	Bombyx mori	NCBITAXON	7091	pupa	UBERON	UBERON:0003143	pupa day 4	ovary	UBERON	UBERON:0000992	EST analysis of follicular cell and ovary cDNA libraries	FY001098	ovary	UBERON	UBERON:0000992	DNA DataBank of Japan	FY001098	http://getentry.ddbj.nig.ac.jp/getentry/na/FY001098
bmov	Bombyx mori	NCBITAXON	7091	pupa	UBERON	UBERON:0003143	pupa day 4	ovary	UBERON	UBERON:0000992	EST analysis of follicular cell and ovary cDNA libraries	FY001099	ovary	UBERON	UBERON:0000992	DNA DataBank of Japan	FY001099	http://getentry.ddbj.nig.ac.jp/getentry/na/FY001099
bmov	Bombyx mori	NCBITAXON	7091	pupa	UBERON	UBERON:0003143	pupa day 4	ovary	UBERON	UBERON:0000992	EST analysis of follicular cell and ovary cDNA libraries	FY001100	ovary	UBERON	UBERON:0000992	DNA DataBank of Japan	FY001100	http://getentry.ddbj.nig.ac.jp/getentry/na/FY001100
bmov	Bombyx mori	NCBITAXON	7091	pupa	UBERON	UBERON:0003143	pupa day 4	ovary	UBERON	UBERON:0000992	EST analysis of follicular cell and ovary cDNA libraries	FY001101	ovary	UBERON	UBERON:0000992	DNA DataBank of Japan	FY001101	http://getentry.ddbj.nig.ac.jp/getentry/na/FY001101
bmov	Bombyx mori	NCBITAXON	7091	pupa	UBERON	UBERON:0003143	pupa day 4	ovary	UBERON	UBERON:0000992	EST analysis of follicular cell and ovary cDNA libraries	FY001102	ovary	UBERON	UBERON:0000992	DNA DataBank of Japan	FY001102	http://getentry.ddbj.nig.ac.jp/getentry/na/FY001102
bmov	Bombyx mori	NCBITAXON	7091	pupa	UBERON	UBERON:0003143	pupa day 4	ovary	UBERON	UBERON:0000992	EST analysis of follicular cell and ovary cDNA libraries	FY001103	ovary	UBERON	UBERON:0000992	DNA DataBank of Japan	FY001103	http://getentry.ddbj.nig.ac.jp/getentry/na/FY001103
bmov	Bombyx mori	NCBITAXON	7091	pupa	UBERON	UBERON:0003143	pupa day 4	ovary	UBERON	UBERON:0000992	EST analysis of follicular cell and ovary cDNA libraries	FY001104	ovary	UBERON	UBERON:0000992	DNA DataBank of Japan	FY001104	http://getentry.ddbj.nig.ac.jp/getentry/na/FY001104
bmov	Bombyx mori	NCBITAXON	7091	pupa	UBERON	UBERON:0003143	pupa day 4	ovary	UBERON	UBERON:0000992	EST analysis of follicular cell and ovary cDNA libraries	FY001105	ovary	UBERON	UBERON:0000992	DNA DataBank of Japan	FY001105	http://getentry.ddbj.nig.ac.jp/getentry/na/FY001105
bmov	Bombyx mori	NCBITAXON	7091	pupa	UBERON	UBERON:0003143	pupa day 4	ovary	UBERON	UBERON:0000992	EST analysis of follicular cell and ovary cDNA libraries	FY001106	ovary	UBERON	UBERON:0000992	DNA DataBank of Japan	FY001106	http://getentry.ddbj.nig.ac.jp/getentry/na/FY001106
bmov	Bombyx mori	NCBITAXON	7091	pupa	UBERON	UBERON:0003143	pupa day 4	ovary	UBERON	UBERON:0000992	EST analysis of follicular cell and ovary cDNA libraries	FY001107	ovary	UBERON	UBERON:0000992	DNA DataBank of Japan	FY001107	http://getentry.ddbj.nig.ac.jp/getentry/na/FY001107
bmov	Bombyx mori	NCBITAXON	7091	pupa	UBERON	UBERON:0003143	pupa day 4	ovary	UBERON	UBERON:0000992	EST analysis of follicular cell and ovary cDNA libraries	FY001108	ovary	UBERON	UBERON:0000992	DNA DataBank of Japan	FY001108	http://getentry.ddbj.nig.ac.jp/getentry/na/FY001108
bmov	Bombyx mori	NCBITAXON	7091	pupa	UBERON	UBERON:0003143	pupa day 4	ovary	UBERON	UBERON:0000992	EST analysis of follicular cell and ovary cDNA libraries	FY001109	ovary	UBERON	UBERON:0000992	DNA DataBank of Japan	FY001109	http://getentry.ddbj.nig.ac.jp/getentry/na/FY001109
bmov	Bombyx mori	NCBITAXON	7091	pupa	UBERON	UBERON:0003143	pupa day 4	ovary	UBERON	UBERON:0000992	EST analysis of follicular cell and ovary cDNA libraries	FY001110	ovary	UBERON	UBERON:0000992	DNA DataBank of Japan	FY001110	http://getentry.ddbj.nig.ac.jp/getentry/na/FY001110
bmov	Bombyx mori	NCBITAXON	7091	pupa	UBERON	UBERON:0003143	pupa day 4	ovary	UBERON	UBERON:0000992	EST analysis of follicular cell and ovary cDNA libraries	FY001111	ovary	UBERON	UBERON:0000992	DNA DataBank of Japan	FY001111	http://getentry.ddbj.nig.ac.jp/getentry/na/FY001111
bmov	Bombyx mori	NCBITAXON	7091	pupa	UBERON	UBERON:0003143	pupa day 4	ovary	UBERON	UBERON:0000992	EST analysis of follicular cell and ovary cDNA libraries	FY001112	ovary	UBERON	UBERON:0000992	DNA DataBank of Japan	FY001112	http://getentry.ddbj.nig.ac.jp/getentry/na/FY001112
bmov	Bombyx mori	NCBITAXON	7091	pupa	UBERON	UBERON:0003143	pupa day 4	ovary	UBERON	UBERON:0000992	EST analysis of follicular cell and ovary cDNA libraries	FY001113	ovary	UBERON	UBERON:0000992	DNA DataBank of Japan	FY001113	http://getentry.ddbj.nig.ac.jp/getentry/na/FY001113
bmov	Bombyx mori	NCBITAXON	7091	pupa	UBERON	UBERON:0003143	pupa day 4	ovary	UBERON	UBERON:0000992	EST analysis of follicular cell and ovary cDNA libraries	FY001114	ovary	UBERON	UBERON:0000992	DNA DataBank of Japan	FY001114	http://getentry.ddbj.nig.ac.jp/getentry/na/FY001114
bmov	Bombyx mori	NCBITAXON	7091	pupa	UBERON	UBERON:0003143	pupa day 4	ovary	UBERON	UBERON:0000992	EST analysis of follicular cell and ovary cDNA libraries	FY001115	ovary	UBERON	UBERON:0000992	DNA DataBank of Japan	FY001115	http://getentry.ddbj.nig.ac.jp/getentry/na/FY001115
bmov	Bombyx mori	NCBITAXON	7091	pupa	UBERON	UBERON:0003143	pupa day 4	ovary	UBERON	UBERON:0000992	EST analysis of follicular cell and ovary cDNA libraries	FY001116	ovary	UBERON	UBERON:0000992	DNA DataBank of Japan	FY001116	http://getentry.ddbj.nig.ac.jp/getentry/na/FY001116
bmov	Bombyx mori	NCBITAXON	7091	pupa	UBERON	UBERON:0003143	pupa day 4	ovary	UBERON	UBERON:0000992	EST analysis of follicular cell and ovary cDNA libraries	FY001117	ovary	UBERON	UBERON:0000992	DNA DataBank of Japan	FY001117	http://getentry.ddbj.nig.ac.jp/getentry/na/FY001117
bmov	Bombyx mori	NCBITAXON	7091	pupa	UBERON	UBERON:0003143	pupa day 4	ovary	UBERON	UBERON:0000992	EST analysis of follicular cell and ovary cDNA libraries	FY001118	ovary	UBERON	UBERON:0000992	DNA DataBank of Japan	FY001118	http://getentry.ddbj.nig.ac.jp/getentry/na/FY001118
bmov	Bombyx mori	NCBITAXON	7091	pupa	UBERON	UBERON:0003143	pupa day 4	ovary	UBERON	UBERON:0000992	EST analysis of follicular cell and ovary cDNA libraries	FY001119	ovary	UBERON	UBERON:0000992	DNA DataBank of Japan	FY001119	http://getentry.ddbj.nig.ac.jp/getentry/na/FY001119
bmov	Bombyx mori	NCBITAXON	7091	pupa	UBERON	UBERON:0003143	pupa day 4	ovary	UBERON	UBERON:0000992	EST analysis of follicular cell and ovary cDNA libraries	FY001120	ovary	UBERON	UBERON:0000992	DNA DataBank of Japan	FY001120	http://getentry.ddbj.nig.ac.jp/getentry/na/FY001120
bmov	Bombyx mori	NCBITAXON	7091	pupa	UBERON	UBERON:0003143	pupa day 4	ovary	UBERON	UBERON:0000992	EST analysis of follicular cell and ovary cDNA libraries	FY001121	ovary	UBERON	UBERON:0000992	DNA DataBank of Japan	FY001121	http://getentry.ddbj.nig.ac.jp/getentry/na/FY001121
bmov	Bombyx mori	NCBITAXON	7091	pupa	UBERON	UBERON:0003143	pupa day 4	ovary	UBERON	UBERON:0000992	EST analysis of follicular cell and ovary cDNA libraries	FY001122	ovary	UBERON	UBERON:0000992	DNA DataBank of Japan	FY001122	http://getentry.ddbj.nig.ac.jp/getentry/na/FY001122
bmov	Bombyx mori	NCBITAXON	7091	pupa	UBERON	UBERON:0003143	pupa day 4	ovary	UBERON	UBERON:0000992	EST analysis of follicular cell and ovary cDNA libraries	FY001123	ovary	UBERON	UBERON:0000992	DNA DataBank of Japan	FY001123	http://getentry.ddbj.nig.ac.jp/getentry/na/FY001123
bmov	Bombyx mori	NCBITAXON	7091	pupa	UBERON	UBERON:0003143	pupa day 4	ovary	UBERON	UBERON:0000992	EST analysis of follicular cell and ovary cDNA libraries	FY001124	ovary	UBERON	UBERON:0000992	DNA DataBank of Japan	FY001124	http://getentry.ddbj.nig.ac.jp/getentry/na/FY001124
bmov	Bombyx mori	NCBITAXON	7091	pupa	UBERON	UBERON:0003143	pupa day 4	ovary	UBERON	UBERON:0000992	EST analysis of follicular cell and ovary cDNA libraries	FY001125	ovary	UBERON	UBERON:0000992	DNA DataBank of Japan	FY001125	http://getentry.ddbj.nig.ac.jp/getentry/na/FY001125
bmov	Bombyx mori	NCBITAXON	7091	pupa	UBERON	UBERON:0003143	pupa day 4	ovary	UBERON	UBERON:0000992	EST analysis of follicular cell and ovary cDNA libraries	FY001126	ovary	UBERON	UBERON:0000992	DNA DataBank of Japan	FY001126	http://getentry.ddbj.nig.ac.jp/getentry/na/FY001126
bmov	Bombyx mori	NCBITAXON	7091	pupa	UBERON	UBERON:0003143	pupa day 4	ovary	UBERON	UBERON:0000992	EST analysis of follicular cell and ovary cDNA libraries	FY001127	ovary	UBERON	UBERON:0000992	DNA DataBank of Japan	FY001127	http://getentry.ddbj.nig.ac.jp/getentry/na/FY001127
bmov	Bombyx mori	NCBITAXON	7091	pupa	UBERON	UBERON:0003143	pupa day 4	ovary	UBERON	UBERON:0000992	EST analysis of follicular cell and ovary cDNA libraries	FY001128	ovary	UBERON	UBERON:0000992	DNA DataBank of Japan	FY001128	http://getentry.ddbj.nig.ac.jp/getentry/na/FY001128
bmov	Bombyx mori	NCBITAXON	7091	pupa	UBERON	UBERON:0003143	pupa day 4	ovary	UBERON	UBERON:0000992	EST analysis of follicular cell and ovary cDNA libraries	FY001129	ovary	UBERON	UBERON:0000992	DNA DataBank of Japan	FY001129	http://getentry.ddbj.nig.ac.jp/getentry/na/FY001129
bmov	Bombyx mori	NCBITAXON	7091	pupa	UBERON	UBERON:0003143	pupa day 4	ovary	UBERON	UBERON:0000992	EST analysis of follicular cell and ovary cDNA libraries	FY001130	ovary	UBERON	UBERON:0000992	DNA DataBank of Japan	FY001130	http://getentry.ddbj.nig.ac.jp/getentry/na/FY001130
bmov	Bombyx mori	NCBITAXON	7091	pupa	UBERON	UBERON:0003143	pupa day 4	ovary	UBERON	UBERON:0000992	EST analysis of follicular cell and ovary cDNA libraries	FY001131	ovary	UBERON	UBERON:0000992	DNA DataBank of Japan	FY001131	http://getentry.ddbj.nig.ac.jp/getentry/na/FY001131
bmov	Bombyx mori	NCBITAXON	7091	pupa	UBERON	UBERON:0003143	pupa day 4	ovary	UBERON	UBERON:0000992	EST analysis of follicular cell and ovary cDNA libraries	FY001132	ovary	UBERON	UBERON:0000992	DNA DataBank of Japan	FY001132	http://getentry.ddbj.nig.ac.jp/getentry/na/FY001132
bmov	Bombyx mori	NCBITAXON	7091	pupa	UBERON	UBERON:0003143	pupa day 4	ovary	UBERON	UBERON:0000992	EST analysis of follicular cell and ovary cDNA libraries	FY001133	ovary	UBERON	UBERON:0000992	DNA DataBank of Japan	FY001133	http://getentry.ddbj.nig.ac.jp/getentry/na/FY001133
bmov	Bombyx mori	NCBITAXON	7091	pupa	UBERON	UBERON:0003143	pupa day 4	ovary	UBERON	UBERON:0000992	EST analysis of follicular cell and ovary cDNA libraries	FY001134	ovary	UBERON	UBERON:0000992	DNA DataBank of Japan	FY001134	http://getentry.ddbj.nig.ac.jp/getentry/na/FY001134
bmov	Bombyx mori	NCBITAXON	7091	pupa	UBERON	UBERON:0003143	pupa day 4	ovary	UBERON	UBERON:0000992	EST analysis of follicular cell and ovary cDNA libraries	FY001135	ovary	UBERON	UBERON:0000992	DNA DataBank of Japan	FY001135	http://getentry.ddbj.nig.ac.jp/getentry/na/FY001135
bmov	Bombyx mori	NCBITAXON	7091	pupa	UBERON	UBERON:0003143	pupa day 4	ovary	UBERON	UBERON:0000992	EST analysis of follicular cell and ovary cDNA libraries	FY001136	ovary	UBERON	UBERON:0000992	DNA DataBank of Japan	FY001136	http://getentry.ddbj.nig.ac.jp/getentry/na/FY001136
bmov	Bombyx mori	NCBITAXON	7091	pupa	UBERON	UBERON:0003143	pupa day 4	ovary	UBERON	UBERON:0000992	EST analysis of follicular cell and ovary cDNA libraries	FY001137	ovary	UBERON	UBERON:0000992	DNA DataBank of Japan	FY001137	http://getentry.ddbj.nig.ac.jp/getentry/na/FY001137
bmov	Bombyx mori	NCBITAXON	7091	pupa	UBERON	UBERON:0003143	pupa day 4	ovary	UBERON	UBERON:0000992	EST analysis of follicular cell and ovary cDNA libraries	FY001138	ovary	UBERON	UBERON:0000992	DNA DataBank of Japan	FY001138	http://getentry.ddbj.nig.ac.jp/getentry/na/FY001138
bmov	Bombyx mori	NCBITAXON	7091	pupa	UBERON	UBERON:0003143	pupa day 4	ovary	UBERON	UBERON:0000992	EST analysis of follicular cell and ovary cDNA libraries	FY001139	ovary	UBERON	UBERON:0000992	DNA DataBank of Japan	FY001139	http://getentry.ddbj.nig.ac.jp/getentry/na/FY001139
bmov	Bombyx mori	NCBITAXON	7091	pupa	UBERON	UBERON:0003143	pupa day 4	ovary	UBERON	UBERON:0000992	EST analysis of follicular cell and ovary cDNA libraries	FY001140	ovary	UBERON	UBERON:0000992	DNA DataBank of Japan	FY001140	http://getentry.ddbj.nig.ac.jp/getentry/na/FY001140
bmov	Bombyx mori	NCBITAXON	7091	pupa	UBERON	UBERON:0003143	pupa day 4	ovary	UBERON	UBERON:0000992	EST analysis of follicular cell and ovary cDNA libraries	FY001141	ovary	UBERON	UBERON:0000992	DNA DataBank of Japan	FY001141	http://getentry.ddbj.nig.ac.jp/getentry/na/FY001141
bmov	Bombyx mori	NCBITAXON	7091	pupa	UBERON	UBERON:0003143	pupa day 4	ovary	UBERON	UBERON:0000992	EST analysis of follicular cell and ovary cDNA libraries	FY001142	ovary	UBERON	UBERON:0000992	DNA DataBank of Japan	FY001142	http://getentry.ddbj.nig.ac.jp/getentry/na/FY001142
bmov	Bombyx mori	NCBITAXON	7091	pupa	UBERON	UBERON:0003143	pupa day 4	ovary	UBERON	UBERON:0000992	EST analysis of follicular cell and ovary cDNA libraries	FY001143	ovary	UBERON	UBERON:0000992	DNA DataBank of Japan	FY001143	http://getentry.ddbj.nig.ac.jp/getentry/na/FY001143
bmov	Bombyx mori	NCBITAXON	7091	pupa	UBERON	UBERON:0003143	pupa day 4	ovary	UBERON	UBERON:0000992	EST analysis of follicular cell and ovary cDNA libraries	FY001144	ovary	UBERON	UBERON:0000992	DNA DataBank of Japan	FY001144	http://getentry.ddbj.nig.ac.jp/getentry/na/FY001144
bmov	Bombyx mori	NCBITAXON	7091	pupa	UBERON	UBERON:0003143	pupa day 4	ovary	UBERON	UBERON:0000992	EST analysis of follicular cell and ovary cDNA libraries	FY001145	ovary	UBERON	UBERON:0000992	DNA DataBank of Japan	FY001145	http://getentry.ddbj.nig.ac.jp/getentry/na/FY001145
bmov	Bombyx mori	NCBITAXON	7091	pupa	UBERON	UBERON:0003143	pupa day 4	ovary	UBERON	UBERON:0000992	EST analysis of follicular cell and ovary cDNA libraries	FY001146	ovary	UBERON	UBERON:0000992	DNA DataBank of Japan	FY001146	http://getentry.ddbj.nig.ac.jp/getentry/na/FY001146
bmov	Bombyx mori	NCBITAXON	7091	pupa	UBERON	UBERON:0003143	pupa day 4	ovary	UBERON	UBERON:0000992	EST analysis of follicular cell and ovary cDNA libraries	FY001147	ovary	UBERON	UBERON:0000992	DNA DataBank of Japan	FY001147	http://getentry.ddbj.nig.ac.jp/getentry/na/FY001147
bmov	Bombyx mori	NCBITAXON	7091	pupa	UBERON	UBERON:0003143	pupa day 4	ovary	UBERON	UBERON:0000992	EST analysis of follicular cell and ovary cDNA libraries	FY001148	ovary	UBERON	UBERON:0000992	DNA DataBank of Japan	FY001148	http://getentry.ddbj.nig.ac.jp/getentry/na/FY001148
bmov	Bombyx mori	NCBITAXON	7091	pupa	UBERON	UBERON:0003143	pupa day 4	ovary	UBERON	UBERON:0000992	EST analysis of follicular cell and ovary cDNA libraries	FY001149	ovary	UBERON	UBERON:0000992	DNA DataBank of Japan	FY001149	http://getentry.ddbj.nig.ac.jp/getentry/na/FY001149
bmov	Bombyx mori	NCBITAXON	7091	pupa	UBERON	UBERON:0003143	pupa day 4	ovary	UBERON	UBERON:0000992	EST analysis of follicular cell and ovary cDNA libraries	FY001150	ovary	UBERON	UBERON:0000992	DNA DataBank of Japan	FY001150	http://getentry.ddbj.nig.ac.jp/getentry/na/FY001150
bmov	Bombyx mori	NCBITAXON	7091	pupa	UBERON	UBERON:0003143	pupa day 4	ovary	UBERON	UBERON:0000992	EST analysis of follicular cell and ovary cDNA libraries	FY001151	ovary	UBERON	UBERON:0000992	DNA DataBank of Japan	FY001151	http://getentry.ddbj.nig.ac.jp/getentry/na/FY001151
bmov	Bombyx mori	NCBITAXON	7091	pupa	UBERON	UBERON:0003143	pupa day 4	ovary	UBERON	UBERON:0000992	EST analysis of follicular cell and ovary cDNA libraries	FY001152	ovary	UBERON	UBERON:0000992	DNA DataBank of Japan	FY001152	http://getentry.ddbj.nig.ac.jp/getentry/na/FY001152
bmov	Bombyx mori	NCBITAXON	7091	pupa	UBERON	UBERON:0003143	pupa day 4	ovary	UBERON	UBERON:0000992	EST analysis of follicular cell and ovary cDNA libraries	FY001153	ovary	UBERON	UBERON:0000992	DNA DataBank of Japan	FY001153	http://getentry.ddbj.nig.ac.jp/getentry/na/FY001153
bmov	Bombyx mori	NCBITAXON	7091	pupa	UBERON	UBERON:0003143	pupa day 4	ovary	UBERON	UBERON:0000992	EST analysis of follicular cell and ovary cDNA libraries	FY001154	ovary	UBERON	UBERON:0000992	DNA DataBank of Japan	FY001154	http://getentry.ddbj.nig.ac.jp/getentry/na/FY001154
bmov	Bombyx mori	NCBITAXON	7091	pupa	UBERON	UBERON:0003143	pupa day 4	ovary	UBERON	UBERON:0000992	EST analysis of follicular cell and ovary cDNA libraries	FY001155	ovary	UBERON	UBERON:0000992	DNA DataBank of Japan	FY001155	http://getentry.ddbj.nig.ac.jp/getentry/na/FY001155
bmov	Bombyx mori	NCBITAXON	7091	pupa	UBERON	UBERON:0003143	pupa day 4	ovary	UBERON	UBERON:0000992	EST analysis of follicular cell and ovary cDNA libraries	FY001156	ovary	UBERON	UBERON:0000992	DNA DataBank of Japan	FY001156	http://getentry.ddbj.nig.ac.jp/getentry/na/FY001156
bmov	Bombyx mori	NCBITAXON	7091	pupa	UBERON	UBERON:0003143	pupa day 4	ovary	UBERON	UBERON:0000992	EST analysis of follicular cell and ovary cDNA libraries	FY001157	ovary	UBERON	UBERON:0000992	DNA DataBank of Japan	FY001157	http://getentry.ddbj.nig.ac.jp/getentry/na/FY001157
bmov	Bombyx mori	NCBITAXON	7091	pupa	UBERON	UBERON:0003143	pupa day 4	ovary	UBERON	UBERON:0000992	EST analysis of follicular cell and ovary cDNA libraries	FY001158	ovary	UBERON	UBERON:0000992	DNA DataBank of Japan	FY001158	http://getentry.ddbj.nig.ac.jp/getentry/na/FY001158
bmov	Bombyx mori	NCBITAXON	7091	pupa	UBERON	UBERON:0003143	pupa day 4	ovary	UBERON	UBERON:0000992	EST analysis of follicular cell and ovary cDNA libraries	FY001159	ovary	UBERON	UBERON:0000992	DNA DataBank of Japan	FY001159	http://getentry.ddbj.nig.ac.jp/getentry/na/FY001159
bmov	Bombyx mori	NCBITAXON	7091	pupa	UBERON	UBERON:0003143	pupa day 4	ovary	UBERON	UBERON:0000992	EST analysis of follicular cell and ovary cDNA libraries	FY001160	ovary	UBERON	UBERON:0000992	DNA DataBank of Japan	FY001160	http://getentry.ddbj.nig.ac.jp/getentry/na/FY001160
bmov	Bombyx mori	NCBITAXON	7091	pupa	UBERON	UBERON:0003143	pupa day 4	ovary	UBERON	UBERON:0000992	EST analysis of follicular cell and ovary cDNA libraries	FY001161	ovary	UBERON	UBERON:0000992	DNA DataBank of Japan	FY001161	http://getentry.ddbj.nig.ac.jp/getentry/na/FY001161
bmov	Bombyx mori	NCBITAXON	7091	pupa	UBERON	UBERON:0003143	pupa day 4	ovary	UBERON	UBERON:0000992	EST analysis of follicular cell and ovary cDNA libraries	FY001162	ovary	UBERON	UBERON:0000992	DNA DataBank of Japan	FY001162	http://getentry.ddbj.nig.ac.jp/getentry/na/FY001162
bmov	Bombyx mori	NCBITAXON	7091	pupa	UBERON	UBERON:0003143	pupa day 4	ovary	UBERON	UBERON:0000992	EST analysis of follicular cell and ovary cDNA libraries	FY001163	ovary	UBERON	UBERON:0000992	DNA DataBank of Japan	FY001163	http://getentry.ddbj.nig.ac.jp/getentry/na/FY001163
bmov	Bombyx mori	NCBITAXON	7091	pupa	UBERON	UBERON:0003143	pupa day 4	ovary	UBERON	UBERON:0000992	EST analysis of follicular cell and ovary cDNA libraries	FY001164	ovary	UBERON	UBERON:0000992	DNA DataBank of Japan	FY001164	http://getentry.ddbj.nig.ac.jp/getentry/na/FY001164
bmov	Bombyx mori	NCBITAXON	7091	pupa	UBERON	UBERON:0003143	pupa day 4	ovary	UBERON	UBERON:0000992	EST analysis of follicular cell and ovary cDNA libraries	FY001165	ovary	UBERON	UBERON:0000992	DNA DataBank of Japan	FY001165	http://getentry.ddbj.nig.ac.jp/getentry/na/FY001165
bmov	Bombyx mori	NCBITAXON	7091	pupa	UBERON	UBERON:0003143	pupa day 4	ovary	UBERON	UBERON:0000992	EST analysis of follicular cell and ovary cDNA libraries	FY001166	ovary	UBERON	UBERON:0000992	DNA DataBank of Japan	FY001166	http://getentry.ddbj.nig.ac.jp/getentry/na/FY001166
bmov	Bombyx mori	NCBITAXON	7091	pupa	UBERON	UBERON:0003143	pupa day 4	ovary	UBERON	UBERON:0000992	EST analysis of follicular cell and ovary cDNA libraries	FY001167	ovary	UBERON	UBERON:0000992	DNA DataBank of Japan	FY001167	http://getentry.ddbj.nig.ac.jp/getentry/na/FY001167
bmov	Bombyx mori	NCBITAXON	7091	pupa	UBERON	UBERON:0003143	pupa day 4	ovary	UBERON	UBERON:0000992	EST analysis of follicular cell and ovary cDNA libraries	FY001168	ovary	UBERON	UBERON:0000992	DNA DataBank of Japan	FY001168	http://getentry.ddbj.nig.ac.jp/getentry/na/FY001168
bmov	Bombyx mori	NCBITAXON	7091	pupa	UBERON	UBERON:0003143	pupa day 4	ovary	UBERON	UBERON:0000992	EST analysis of follicular cell and ovary cDNA libraries	FY001169	ovary	UBERON	UBERON:0000992	DNA DataBank of Japan	FY001169	http://getentry.ddbj.nig.ac.jp/getentry/na/FY001169
bmov	Bombyx mori	NCBITAXON	7091	pupa	UBERON	UBERON:0003143	pupa day 4	ovary	UBERON	UBERON:0000992	EST analysis of follicular cell and ovary cDNA libraries	FY001170	ovary	UBERON	UBERON:0000992	DNA DataBank of Japan	FY001170	http://getentry.ddbj.nig.ac.jp/getentry/na/FY001170
bmov	Bombyx mori	NCBITAXON	7091	pupa	UBERON	UBERON:0003143	pupa day 4	ovary	UBERON	UBERON:0000992	EST analysis of follicular cell and ovary cDNA libraries	FY001171	ovary	UBERON	UBERON:0000992	DNA DataBank of Japan	FY001171	http://getentry.ddbj.nig.ac.jp/getentry/na/FY001171
bmov	Bombyx mori	NCBITAXON	7091	pupa	UBERON	UBERON:0003143	pupa day 4	ovary	UBERON	UBERON:0000992	EST analysis of follicular cell and ovary cDNA libraries	FY001172	ovary	UBERON	UBERON:0000992	DNA DataBank of Japan	FY001172	http://getentry.ddbj.nig.ac.jp/getentry/na/FY001172
bmov	Bombyx mori	NCBITAXON	7091	pupa	UBERON	UBERON:0003143	pupa day 4	ovary	UBERON	UBERON:0000992	EST analysis of follicular cell and ovary cDNA libraries	FY001173	ovary	UBERON	UBERON:0000992	DNA DataBank of Japan	FY001173	http://getentry.ddbj.nig.ac.jp/getentry/na/FY001173
bmov	Bombyx mori	NCBITAXON	7091	pupa	UBERON	UBERON:0003143	pupa day 4	ovary	UBERON	UBERON:0000992	EST analysis of follicular cell and ovary cDNA libraries	FY001174	ovary	UBERON	UBERON:0000992	DNA DataBank of Japan	FY001174	http://getentry.ddbj.nig.ac.jp/getentry/na/FY001174
bmov	Bombyx mori	NCBITAXON	7091	pupa	UBERON	UBERON:0003143	pupa day 4	ovary	UBERON	UBERON:0000992	EST analysis of follicular cell and ovary cDNA libraries	FY001175	ovary	UBERON	UBERON:0000992	DNA DataBank of Japan	FY001175	http://getentry.ddbj.nig.ac.jp/getentry/na/FY001175
bmov	Bombyx mori	NCBITAXON	7091	pupa	UBERON	UBERON:0003143	pupa day 4	ovary	UBERON	UBERON:0000992	EST analysis of follicular cell and ovary cDNA libraries	FY001176	ovary	UBERON	UBERON:0000992	DNA DataBank of Japan	FY001176	http://getentry.ddbj.nig.ac.jp/getentry/na/FY001176
bmov	Bombyx mori	NCBITAXON	7091	pupa	UBERON	UBERON:0003143	pupa day 4	ovary	UBERON	UBERON:0000992	EST analysis of follicular cell and ovary cDNA libraries	FY001177	ovary	UBERON	UBERON:0000992	DNA DataBank of Japan	FY001177	http://getentry.ddbj.nig.ac.jp/getentry/na/FY001177
bmov	Bombyx mori	NCBITAXON	7091	pupa	UBERON	UBERON:0003143	pupa day 4	ovary	UBERON	UBERON:0000992	EST analysis of follicular cell and ovary cDNA libraries	FY001178	ovary	UBERON	UBERON:0000992	DNA DataBank of Japan	FY001178	http://getentry.ddbj.nig.ac.jp/getentry/na/FY001178
bmov	Bombyx mori	NCBITAXON	7091	pupa	UBERON	UBERON:0003143	pupa day 4	ovary	UBERON	UBERON:0000992	EST analysis of follicular cell and ovary cDNA libraries	FY001179	ovary	UBERON	UBERON:0000992	DNA DataBank of Japan	FY001179	http://getentry.ddbj.nig.ac.jp/getentry/na/FY001179
bmov	Bombyx mori	NCBITAXON	7091	pupa	UBERON	UBERON:0003143	pupa day 4	ovary	UBERON	UBERON:0000992	EST analysis of follicular cell and ovary cDNA libraries	FY001180	ovary	UBERON	UBERON:0000992	DNA DataBank of Japan	FY001180	http://getentry.ddbj.nig.ac.jp/getentry/na/FY001180
bmov	Bombyx mori	NCBITAXON	7091	pupa	UBERON	UBERON:0003143	pupa day 4	ovary	UBERON	UBERON:0000992	EST analysis of follicular cell and ovary cDNA libraries	FY001181	ovary	UBERON	UBERON:0000992	DNA DataBank of Japan	FY001181	http://getentry.ddbj.nig.ac.jp/getentry/na/FY001181
bmov	Bombyx mori	NCBITAXON	7091	pupa	UBERON	UBERON:0003143	pupa day 4	ovary	UBERON	UBERON:0000992	EST analysis of follicular cell and ovary cDNA libraries	FY001182	ovary	UBERON	UBERON:0000992	DNA DataBank of Japan	FY001182	http://getentry.ddbj.nig.ac.jp/getentry/na/FY001182
bmov	Bombyx mori	NCBITAXON	7091	pupa	UBERON	UBERON:0003143	pupa day 4	ovary	UBERON	UBERON:0000992	EST analysis of follicular cell and ovary cDNA libraries	FY001183	ovary	UBERON	UBERON:0000992	DNA DataBank of Japan	FY001183	http://getentry.ddbj.nig.ac.jp/getentry/na/FY001183
bmov	Bombyx mori	NCBITAXON	7091	pupa	UBERON	UBERON:0003143	pupa day 4	ovary	UBERON	UBERON:0000992	EST analysis of follicular cell and ovary cDNA libraries	FY001184	ovary	UBERON	UBERON:0000992	DNA DataBank of Japan	FY001184	http://getentry.ddbj.nig.ac.jp/getentry/na/FY001184
bmov	Bombyx mori	NCBITAXON	7091	pupa	UBERON	UBERON:0003143	pupa day 4	ovary	UBERON	UBERON:0000992	EST analysis of follicular cell and ovary cDNA libraries	FY001185	ovary	UBERON	UBERON:0000992	DNA DataBank of Japan	FY001185	http://getentry.ddbj.nig.ac.jp/getentry/na/FY001185
bmov	Bombyx mori	NCBITAXON	7091	pupa	UBERON	UBERON:0003143	pupa day 4	ovary	UBERON	UBERON:0000992	EST analysis of follicular cell and ovary cDNA libraries	FY001186	ovary	UBERON	UBERON:0000992	DNA DataBank of Japan	FY001186	http://getentry.ddbj.nig.ac.jp/getentry/na/FY001186
bmov	Bombyx mori	NCBITAXON	7091	pupa	UBERON	UBERON:0003143	pupa day 4	ovary	UBERON	UBERON:0000992	EST analysis of follicular cell and ovary cDNA libraries	FY001187	ovary	UBERON	UBERON:0000992	DNA DataBank of Japan	FY001187	http://getentry.ddbj.nig.ac.jp/getentry/na/FY001187
bmov	Bombyx mori	NCBITAXON	7091	pupa	UBERON	UBERON:0003143	pupa day 4	ovary	UBERON	UBERON:0000992	EST analysis of follicular cell and ovary cDNA libraries	FY001188	ovary	UBERON	UBERON:0000992	DNA DataBank of Japan	FY001188	http://getentry.ddbj.nig.ac.jp/getentry/na/FY001188
bmov	Bombyx mori	NCBITAXON	7091	pupa	UBERON	UBERON:0003143	pupa day 4	ovary	UBERON	UBERON:0000992	EST analysis of follicular cell and ovary cDNA libraries	FY001189	ovary	UBERON	UBERON:0000992	DNA DataBank of Japan	FY001189	http://getentry.ddbj.nig.ac.jp/getentry/na/FY001189
bmov	Bombyx mori	NCBITAXON	7091	pupa	UBERON	UBERON:0003143	pupa day 4	ovary	UBERON	UBERON:0000992	EST analysis of follicular cell and ovary cDNA libraries	FY001190	ovary	UBERON	UBERON:0000992	DNA DataBank of Japan	FY001190	http://getentry.ddbj.nig.ac.jp/getentry/na/FY001190
bmov	Bombyx mori	NCBITAXON	7091	pupa	UBERON	UBERON:0003143	pupa day 4	ovary	UBERON	UBERON:0000992	EST analysis of follicular cell and ovary cDNA libraries	FY001191	ovary	UBERON	UBERON:0000992	DNA DataBank of Japan	FY001191	http://getentry.ddbj.nig.ac.jp/getentry/na/FY001191
bmov	Bombyx mori	NCBITAXON	7091	pupa	UBERON	UBERON:0003143	pupa day 4	ovary	UBERON	UBERON:0000992	EST analysis of follicular cell and ovary cDNA libraries	FY001192	ovary	UBERON	UBERON:0000992	DNA DataBank of Japan	FY001192	http://getentry.ddbj.nig.ac.jp/getentry/na/FY001192
bmov	Bombyx mori	NCBITAXON	7091	pupa	UBERON	UBERON:0003143	pupa day 4	ovary	UBERON	UBERON:0000992	EST analysis of follicular cell and ovary cDNA libraries	FY001193	ovary	UBERON	UBERON:0000992	DNA DataBank of Japan	FY001193	http://getentry.ddbj.nig.ac.jp/getentry/na/FY001193
bmov	Bombyx mori	NCBITAXON	7091	pupa	UBERON	UBERON:0003143	pupa day 4	ovary	UBERON	UBERON:0000992	EST analysis of follicular cell and ovary cDNA libraries	FY001194	ovary	UBERON	UBERON:0000992	DNA DataBank of Japan	FY001194	http://getentry.ddbj.nig.ac.jp/getentry/na/FY001194
bmov	Bombyx mori	NCBITAXON	7091	pupa	UBERON	UBERON:0003143	pupa day 4	ovary	UBERON	UBERON:0000992	EST analysis of follicular cell and ovary cDNA libraries	FY001195	ovary	UBERON	UBERON:0000992	DNA DataBank of Japan	FY001195	http://getentry.ddbj.nig.ac.jp/getentry/na/FY001195
bmov	Bombyx mori	NCBITAXON	7091	pupa	UBERON	UBERON:0003143	pupa day 4	ovary	UBERON	UBERON:0000992	EST analysis of follicular cell and ovary cDNA libraries	FY001196	ovary	UBERON	UBERON:0000992	DNA DataBank of Japan	FY001196	http://getentry.ddbj.nig.ac.jp/getentry/na/FY001196
bmov	Bombyx mori	NCBITAXON	7091	pupa	UBERON	UBERON:0003143	pupa day 4	ovary	UBERON	UBERON:0000992	EST analysis of follicular cell and ovary cDNA libraries	FY001197	ovary	UBERON	UBERON:0000992	DNA DataBank of Japan	FY001197	http://getentry.ddbj.nig.ac.jp/getentry/na/FY001197
bmov	Bombyx mori	NCBITAXON	7091	pupa	UBERON	UBERON:0003143	pupa day 4	ovary	UBERON	UBERON:0000992	EST analysis of follicular cell and ovary cDNA libraries	FY001198	ovary	UBERON	UBERON:0000992	DNA DataBank of Japan	FY001198	http://getentry.ddbj.nig.ac.jp/getentry/na/FY001198
bmov	Bombyx mori	NCBITAXON	7091	pupa	UBERON	UBERON:0003143	pupa day 4	ovary	UBERON	UBERON:0000992	EST analysis of follicular cell and ovary cDNA libraries	FY001199	ovary	UBERON	UBERON:0000992	DNA DataBank of Japan	FY001199	http://getentry.ddbj.nig.ac.jp/getentry/na/FY001199
bmov	Bombyx mori	NCBITAXON	7091	pupa	UBERON	UBERON:0003143	pupa day 4	ovary	UBERON	UBERON:0000992	EST analysis of follicular cell and ovary cDNA libraries	FY001200	ovary	UBERON	UBERON:0000992	DNA DataBank of Japan	FY001200	http://getentry.ddbj.nig.ac.jp/getentry/na/FY001200
bmov	Bombyx mori	NCBITAXON	7091	pupa	UBERON	UBERON:0003143	pupa day 4	ovary	UBERON	UBERON:0000992	EST analysis of follicular cell and ovary cDNA libraries	FY001201	ovary	UBERON	UBERON:0000992	DNA DataBank of Japan	FY001201	http://getentry.ddbj.nig.ac.jp/getentry/na/FY001201
bmov	Bombyx mori	NCBITAXON	7091	pupa	UBERON	UBERON:0003143	pupa day 4	ovary	UBERON	UBERON:0000992	EST analysis of follicular cell and ovary cDNA libraries	FY001202	ovary	UBERON	UBERON:0000992	DNA DataBank of Japan	FY001202	http://getentry.ddbj.nig.ac.jp/getentry/na/FY001202
bmov	Bombyx mori	NCBITAXON	7091	pupa	UBERON	UBERON:0003143	pupa day 4	ovary	UBERON	UBERON:0000992	EST analysis of follicular cell and ovary cDNA libraries	FY001203	ovary	UBERON	UBERON:0000992	DNA DataBank of Japan	FY001203	http://getentry.ddbj.nig.ac.jp/getentry/na/FY001203
bmov	Bombyx mori	NCBITAXON	7091	pupa	UBERON	UBERON:0003143	pupa day 4	ovary	UBERON	UBERON:0000992	EST analysis of follicular cell and ovary cDNA libraries	FY001204	ovary	UBERON	UBERON:0000992	DNA DataBank of Japan	FY001204	http://getentry.ddbj.nig.ac.jp/getentry/na/FY001204
bmov	Bombyx mori	NCBITAXON	7091	pupa	UBERON	UBERON:0003143	pupa day 4	ovary	UBERON	UBERON:0000992	EST analysis of follicular cell and ovary cDNA libraries	FY001205	ovary	UBERON	UBERON:0000992	DNA DataBank of Japan	FY001205	http://getentry.ddbj.nig.ac.jp/getentry/na/FY001205
bmov	Bombyx mori	NCBITAXON	7091	pupa	UBERON	UBERON:0003143	pupa day 4	ovary	UBERON	UBERON:0000992	EST analysis of follicular cell and ovary cDNA libraries	FY001206	ovary	UBERON	UBERON:0000992	DNA DataBank of Japan	FY001206	http://getentry.ddbj.nig.ac.jp/getentry/na/FY001206
bmov	Bombyx mori	NCBITAXON	7091	pupa	UBERON	UBERON:0003143	pupa day 4	ovary	UBERON	UBERON:0000992	EST analysis of follicular cell and ovary cDNA libraries	FY001207	ovary	UBERON	UBERON:0000992	DNA DataBank of Japan	FY001207	http://getentry.ddbj.nig.ac.jp/getentry/na/FY001207
bmov	Bombyx mori	NCBITAXON	7091	pupa	UBERON	UBERON:0003143	pupa day 4	ovary	UBERON	UBERON:0000992	EST analysis of follicular cell and ovary cDNA libraries	FY001208	ovary	UBERON	UBERON:0000992	DNA DataBank of Japan	FY001208	http://getentry.ddbj.nig.ac.jp/getentry/na/FY001208
bmov	Bombyx mori	NCBITAXON	7091	pupa	UBERON	UBERON:0003143	pupa day 4	ovary	UBERON	UBERON:0000992	EST analysis of follicular cell and ovary cDNA libraries	FY001209	ovary	UBERON	UBERON:0000992	DNA DataBank of Japan	FY001209	http://getentry.ddbj.nig.ac.jp/getentry/na/FY001209
bmov	Bombyx mori	NCBITAXON	7091	pupa	UBERON	UBERON:0003143	pupa day 4	ovary	UBERON	UBERON:0000992	EST analysis of follicular cell and ovary cDNA libraries	FY001210	ovary	UBERON	UBERON:0000992	DNA DataBank of Japan	FY001210	http://getentry.ddbj.nig.ac.jp/getentry/na/FY001210
bmov	Bombyx mori	NCBITAXON	7091	pupa	UBERON	UBERON:0003143	pupa day 4	ovary	UBERON	UBERON:0000992	EST analysis of follicular cell and ovary cDNA libraries	FY001211	ovary	UBERON	UBERON:0000992	DNA DataBank of Japan	FY001211	http://getentry.ddbj.nig.ac.jp/getentry/na/FY001211
bmov	Bombyx mori	NCBITAXON	7091	pupa	UBERON	UBERON:0003143	pupa day 4	ovary	UBERON	UBERON:0000992	EST analysis of follicular cell and ovary cDNA libraries	FY001212	ovary	UBERON	UBERON:0000992	DNA DataBank of Japan	FY001212	http://getentry.ddbj.nig.ac.jp/getentry/na/FY001212
bmov	Bombyx mori	NCBITAXON	7091	pupa	UBERON	UBERON:0003143	pupa day 4	ovary	UBERON	UBERON:0000992	EST analysis of follicular cell and ovary cDNA libraries	FY001213	ovary	UBERON	UBERON:0000992	DNA DataBank of Japan	FY001213	http://getentry.ddbj.nig.ac.jp/getentry/na/FY001213
bmov	Bombyx mori	NCBITAXON	7091	pupa	UBERON	UBERON:0003143	pupa day 4	ovary	UBERON	UBERON:0000992	EST analysis of follicular cell and ovary cDNA libraries	FY001214	ovary	UBERON	UBERON:0000992	DNA DataBank of Japan	FY001214	http://getentry.ddbj.nig.ac.jp/getentry/na/FY001214
bmov	Bombyx mori	NCBITAXON	7091	pupa	UBERON	UBERON:0003143	pupa day 4	ovary	UBERON	UBERON:0000992	EST analysis of follicular cell and ovary cDNA libraries	FY001215	ovary	UBERON	UBERON:0000992	DNA DataBank of Japan	FY001215	http://getentry.ddbj.nig.ac.jp/getentry/na/FY001215
bmov	Bombyx mori	NCBITAXON	7091	pupa	UBERON	UBERON:0003143	pupa day 4	ovary	UBERON	UBERON:0000992	EST analysis of follicular cell and ovary cDNA libraries	FY001216	ovary	UBERON	UBERON:0000992	DNA DataBank of Japan	FY001216	http://getentry.ddbj.nig.ac.jp/getentry/na/FY001216
bmov	Bombyx mori	NCBITAXON	7091	pupa	UBERON	UBERON:0003143	pupa day 4	ovary	UBERON	UBERON:0000992	EST analysis of follicular cell and ovary cDNA libraries	FY001217	ovary	UBERON	UBERON:0000992	DNA DataBank of Japan	FY001217	http://getentry.ddbj.nig.ac.jp/getentry/na/FY001217
bmov	Bombyx mori	NCBITAXON	7091	pupa	UBERON	UBERON:0003143	pupa day 4	ovary	UBERON	UBERON:0000992	EST analysis of follicular cell and ovary cDNA libraries	FY001218	ovary	UBERON	UBERON:0000992	DNA DataBank of Japan	FY001218	http://getentry.ddbj.nig.ac.jp/getentry/na/FY001218
bmov	Bombyx mori	NCBITAXON	7091	pupa	UBERON	UBERON:0003143	pupa day 4	ovary	UBERON	UBERON:0000992	EST analysis of follicular cell and ovary cDNA libraries	FY001219	ovary	UBERON	UBERON:0000992	DNA DataBank of Japan	FY001219	http://getentry.ddbj.nig.ac.jp/getentry/na/FY001219
bmov	Bombyx mori	NCBITAXON	7091	pupa	UBERON	UBERON:0003143	pupa day 4	ovary	UBERON	UBERON:0000992	EST analysis of follicular cell and ovary cDNA libraries	FY001220	ovary	UBERON	UBERON:0000992	DNA DataBank of Japan	FY001220	http://getentry.ddbj.nig.ac.jp/getentry/na/FY001220
bmov	Bombyx mori	NCBITAXON	7091	pupa	UBERON	UBERON:0003143	pupa day 4	ovary	UBERON	UBERON:0000992	EST analysis of follicular cell and ovary cDNA libraries	FY001221	ovary	UBERON	UBERON:0000992	DNA DataBank of Japan	FY001221	http://getentry.ddbj.nig.ac.jp/getentry/na/FY001221
bmov	Bombyx mori	NCBITAXON	7091	pupa	UBERON	UBERON:0003143	pupa day 4	ovary	UBERON	UBERON:0000992	EST analysis of follicular cell and ovary cDNA libraries	FY001222	ovary	UBERON	UBERON:0000992	DNA DataBank of Japan	FY001222	http://getentry.ddbj.nig.ac.jp/getentry/na/FY001222
bmov	Bombyx mori	NCBITAXON	7091	pupa	UBERON	UBERON:0003143	pupa day 4	ovary	UBERON	UBERON:0000992	EST analysis of follicular cell and ovary cDNA libraries	FY001223	ovary	UBERON	UBERON:0000992	DNA DataBank of Japan	FY001223	http://getentry.ddbj.nig.ac.jp/getentry/na/FY001223
bmov	Bombyx mori	NCBITAXON	7091	pupa	UBERON	UBERON:0003143	pupa day 4	ovary	UBERON	UBERON:0000992	EST analysis of follicular cell and ovary cDNA libraries	FY001224	ovary	UBERON	UBERON:0000992	DNA DataBank of Japan	FY001224	http://getentry.ddbj.nig.ac.jp/getentry/na/FY001224
bmov	Bombyx mori	NCBITAXON	7091	pupa	UBERON	UBERON:0003143	pupa day 4	ovary	UBERON	UBERON:0000992	EST analysis of follicular cell and ovary cDNA libraries	FY001225	ovary	UBERON	UBERON:0000992	DNA DataBank of Japan	FY001225	http://getentry.ddbj.nig.ac.jp/getentry/na/FY001225
bmov	Bombyx mori	NCBITAXON	7091	pupa	UBERON	UBERON:0003143	pupa day 4	ovary	UBERON	UBERON:0000992	EST analysis of follicular cell and ovary cDNA libraries	FY001226	ovary	UBERON	UBERON:0000992	DNA DataBank of Japan	FY001226	http://getentry.ddbj.nig.ac.jp/getentry/na/FY001226
bmov	Bombyx mori	NCBITAXON	7091	pupa	UBERON	UBERON:0003143	pupa day 4	ovary	UBERON	UBERON:0000992	EST analysis of follicular cell and ovary cDNA libraries	FY001227	ovary	UBERON	UBERON:0000992	DNA DataBank of Japan	FY001227	http://getentry.ddbj.nig.ac.jp/getentry/na/FY001227
bmov	Bombyx mori	NCBITAXON	7091	pupa	UBERON	UBERON:0003143	pupa day 4	ovary	UBERON	UBERON:0000992	EST analysis of follicular cell and ovary cDNA libraries	FY001228	ovary	UBERON	UBERON:0000992	DNA DataBank of Japan	FY001228	http://getentry.ddbj.nig.ac.jp/getentry/na/FY001228
bmov	Bombyx mori	NCBITAXON	7091	pupa	UBERON	UBERON:0003143	pupa day 4	ovary	UBERON	UBERON:0000992	EST analysis of follicular cell and ovary cDNA libraries	FY001229	ovary	UBERON	UBERON:0000992	DNA DataBank of Japan	FY001229	http://getentry.ddbj.nig.ac.jp/getentry/na/FY001229
bmov	Bombyx mori	NCBITAXON	7091	pupa	UBERON	UBERON:0003143	pupa day 4	ovary	UBERON	UBERON:0000992	EST analysis of follicular cell and ovary cDNA libraries	FY001230	ovary	UBERON	UBERON:0000992	DNA DataBank of Japan	FY001230	http://getentry.ddbj.nig.ac.jp/getentry/na/FY001230
bmov	Bombyx mori	NCBITAXON	7091	pupa	UBERON	UBERON:0003143	pupa day 4	ovary	UBERON	UBERON:0000992	EST analysis of follicular cell and ovary cDNA libraries	FY001231	ovary	UBERON	UBERON:0000992	DNA DataBank of Japan	FY001231	http://getentry.ddbj.nig.ac.jp/getentry/na/FY001231
bmov	Bombyx mori	NCBITAXON	7091	pupa	UBERON	UBERON:0003143	pupa day 4	ovary	UBERON	UBERON:0000992	EST analysis of follicular cell and ovary cDNA libraries	FY001232	ovary	UBERON	UBERON:0000992	DNA DataBank of Japan	FY001232	http://getentry.ddbj.nig.ac.jp/getentry/na/FY001232
bmov	Bombyx mori	NCBITAXON	7091	pupa	UBERON	UBERON:0003143	pupa day 4	ovary	UBERON	UBERON:0000992	EST analysis of follicular cell and ovary cDNA libraries	FY001233	ovary	UBERON	UBERON:0000992	DNA DataBank of Japan	FY001233	http://getentry.ddbj.nig.ac.jp/getentry/na/FY001233
bmov	Bombyx mori	NCBITAXON	7091	pupa	UBERON	UBERON:0003143	pupa day 4	ovary	UBERON	UBERON:0000992	EST analysis of follicular cell and ovary cDNA libraries	FY001234	ovary	UBERON	UBERON:0000992	DNA DataBank of Japan	FY001234	http://getentry.ddbj.nig.ac.jp/getentry/na/FY001234
bmov	Bombyx mori	NCBITAXON	7091	pupa	UBERON	UBERON:0003143	pupa day 4	ovary	UBERON	UBERON:0000992	EST analysis of follicular cell and ovary cDNA libraries	FY001235	ovary	UBERON	UBERON:0000992	DNA DataBank of Japan	FY001235	http://getentry.ddbj.nig.ac.jp/getentry/na/FY001235
bmov	Bombyx mori	NCBITAXON	7091	pupa	UBERON	UBERON:0003143	pupa day 4	ovary	UBERON	UBERON:0000992	EST analysis of follicular cell and ovary cDNA libraries	FY001236	ovary	UBERON	UBERON:0000992	DNA DataBank of Japan	FY001236	http://getentry.ddbj.nig.ac.jp/getentry/na/FY001236
bmov	Bombyx mori	NCBITAXON	7091	pupa	UBERON	UBERON:0003143	pupa day 4	ovary	UBERON	UBERON:0000992	EST analysis of follicular cell and ovary cDNA libraries	FY001237	ovary	UBERON	UBERON:0000992	DNA DataBank of Japan	FY001237	http://getentry.ddbj.nig.ac.jp/getentry/na/FY001237
bmov	Bombyx mori	NCBITAXON	7091	pupa	UBERON	UBERON:0003143	pupa day 4	ovary	UBERON	UBERON:0000992	EST analysis of follicular cell and ovary cDNA libraries	FY001238	ovary	UBERON	UBERON:0000992	DNA DataBank of Japan	FY001238	http://getentry.ddbj.nig.ac.jp/getentry/na/FY001238
bmov	Bombyx mori	NCBITAXON	7091	pupa	UBERON	UBERON:0003143	pupa day 4	ovary	UBERON	UBERON:0000992	EST analysis of follicular cell and ovary cDNA libraries	FY001239	ovary	UBERON	UBERON:0000992	DNA DataBank of Japan	FY001239	http://getentry.ddbj.nig.ac.jp/getentry/na/FY001239
bmov	Bombyx mori	NCBITAXON	7091	pupa	UBERON	UBERON:0003143	pupa day 4	ovary	UBERON	UBERON:0000992	EST analysis of follicular cell and ovary cDNA libraries	FY001240	ovary	UBERON	UBERON:0000992	DNA DataBank of Japan	FY001240	http://getentry.ddbj.nig.ac.jp/getentry/na/FY001240
bmov	Bombyx mori	NCBITAXON	7091	pupa	UBERON	UBERON:0003143	pupa day 4	ovary	UBERON	UBERON:0000992	EST analysis of follicular cell and ovary cDNA libraries	FY001241	ovary	UBERON	UBERON:0000992	DNA DataBank of Japan	FY001241	http://getentry.ddbj.nig.ac.jp/getentry/na/FY001241
bmov	Bombyx mori	NCBITAXON	7091	pupa	UBERON	UBERON:0003143	pupa day 4	ovary	UBERON	UBERON:0000992	EST analysis of follicular cell and ovary cDNA libraries	FY001242	ovary	UBERON	UBERON:0000992	DNA DataBank of Japan	FY001242	http://getentry.ddbj.nig.ac.jp/getentry/na/FY001242
bmov	Bombyx mori	NCBITAXON	7091	pupa	UBERON	UBERON:0003143	pupa day 4	ovary	UBERON	UBERON:0000992	EST analysis of follicular cell and ovary cDNA libraries	FY001243	ovary	UBERON	UBERON:0000992	DNA DataBank of Japan	FY001243	http://getentry.ddbj.nig.ac.jp/getentry/na/FY001243
bmov	Bombyx mori	NCBITAXON	7091	pupa	UBERON	UBERON:0003143	pupa day 4	ovary	UBERON	UBERON:0000992	EST analysis of follicular cell and ovary cDNA libraries	FY001244	ovary	UBERON	UBERON:0000992	DNA DataBank of Japan	FY001244	http://getentry.ddbj.nig.ac.jp/getentry/na/FY001244
bmov	Bombyx mori	NCBITAXON	7091	pupa	UBERON	UBERON:0003143	pupa day 4	ovary	UBERON	UBERON:0000992	EST analysis of follicular cell and ovary cDNA libraries	FY001245	ovary	UBERON	UBERON:0000992	DNA DataBank of Japan	FY001245	http://getentry.ddbj.nig.ac.jp/getentry/na/FY001245
bmov	Bombyx mori	NCBITAXON	7091	pupa	UBERON	UBERON:0003143	pupa day 4	ovary	UBERON	UBERON:0000992	EST analysis of follicular cell and ovary cDNA libraries	FY001246	ovary	UBERON	UBERON:0000992	DNA DataBank of Japan	FY001246	http://getentry.ddbj.nig.ac.jp/getentry/na/FY001246
bmov	Bombyx mori	NCBITAXON	7091	pupa	UBERON	UBERON:0003143	pupa day 4	ovary	UBERON	UBERON:0000992	EST analysis of follicular cell and ovary cDNA libraries	FY001247	ovary	UBERON	UBERON:0000992	DNA DataBank of Japan	FY001247	http://getentry.ddbj.nig.ac.jp/getentry/na/FY001247
bmov	Bombyx mori	NCBITAXON	7091	pupa	UBERON	UBERON:0003143	pupa day 4	ovary	UBERON	UBERON:0000992	EST analysis of follicular cell and ovary cDNA libraries	FY001248	ovary	UBERON	UBERON:0000992	DNA DataBank of Japan	FY001248	http://getentry.ddbj.nig.ac.jp/getentry/na/FY001248
bmov	Bombyx mori	NCBITAXON	7091	pupa	UBERON	UBERON:0003143	pupa day 4	ovary	UBERON	UBERON:0000992	EST analysis of follicular cell and ovary cDNA libraries	FY001249	ovary	UBERON	UBERON:0000992	DNA DataBank of Japan	FY001249	http://getentry.ddbj.nig.ac.jp/getentry/na/FY001249
bmov	Bombyx mori	NCBITAXON	7091	pupa	UBERON	UBERON:0003143	pupa day 4	ovary	UBERON	UBERON:0000992	EST analysis of follicular cell and ovary cDNA libraries	FY001250	ovary	UBERON	UBERON:0000992	DNA DataBank of Japan	FY001250	http://getentry.ddbj.nig.ac.jp/getentry/na/FY001250
bmov	Bombyx mori	NCBITAXON	7091	pupa	UBERON	UBERON:0003143	pupa day 4	ovary	UBERON	UBERON:0000992	EST analysis of follicular cell and ovary cDNA libraries	FY001251	ovary	UBERON	UBERON:0000992	DNA DataBank of Japan	FY001251	http://getentry.ddbj.nig.ac.jp/getentry/na/FY001251
bmov	Bombyx mori	NCBITAXON	7091	pupa	UBERON	UBERON:0003143	pupa day 4	ovary	UBERON	UBERON:0000992	EST analysis of follicular cell and ovary cDNA libraries	FY001252	ovary	UBERON	UBERON:0000992	DNA DataBank of Japan	FY001252	http://getentry.ddbj.nig.ac.jp/getentry/na/FY001252
bmov	Bombyx mori	NCBITAXON	7091	pupa	UBERON	UBERON:0003143	pupa day 4	ovary	UBERON	UBERON:0000992	EST analysis of follicular cell and ovary cDNA libraries	FY001253	ovary	UBERON	UBERON:0000992	DNA DataBank of Japan	FY001253	http://getentry.ddbj.nig.ac.jp/getentry/na/FY001253
bmov	Bombyx mori	NCBITAXON	7091	pupa	UBERON	UBERON:0003143	pupa day 4	ovary	UBERON	UBERON:0000992	EST analysis of follicular cell and ovary cDNA libraries	FY001254	ovary	UBERON	UBERON:0000992	DNA DataBank of Japan	FY001254	http://getentry.ddbj.nig.ac.jp/getentry/na/FY001254
bmov	Bombyx mori	NCBITAXON	7091	pupa	UBERON	UBERON:0003143	pupa day 4	ovary	UBERON	UBERON:0000992	EST analysis of follicular cell and ovary cDNA libraries	FY001255	ovary	UBERON	UBERON:0000992	DNA DataBank of Japan	FY001255	http://getentry.ddbj.nig.ac.jp/getentry/na/FY001255
bmov	Bombyx mori	NCBITAXON	7091	pupa	UBERON	UBERON:0003143	pupa day 4	ovary	UBERON	UBERON:0000992	EST analysis of follicular cell and ovary cDNA libraries	FY001256	ovary	UBERON	UBERON:0000992	DNA DataBank of Japan	FY001256	http://getentry.ddbj.nig.ac.jp/getentry/na/FY001256
bmov	Bombyx mori	NCBITAXON	7091	pupa	UBERON	UBERON:0003143	pupa day 4	ovary	UBERON	UBERON:0000992	EST analysis of follicular cell and ovary cDNA libraries	FY001257	ovary	UBERON	UBERON:0000992	DNA DataBank of Japan	FY001257	http://getentry.ddbj.nig.ac.jp/getentry/na/FY001257
bmov	Bombyx mori	NCBITAXON	7091	pupa	UBERON	UBERON:0003143	pupa day 4	ovary	UBERON	UBERON:0000992	EST analysis of follicular cell and ovary cDNA libraries	FY001258	ovary	UBERON	UBERON:0000992	DNA DataBank of Japan	FY001258	http://getentry.ddbj.nig.ac.jp/getentry/na/FY001258
bmov	Bombyx mori	NCBITAXON	7091	pupa	UBERON	UBERON:0003143	pupa day 4	ovary	UBERON	UBERON:0000992	EST analysis of follicular cell and ovary cDNA libraries	FY001259	ovary	UBERON	UBERON:0000992	DNA DataBank of Japan	FY001259	http://getentry.ddbj.nig.ac.jp/getentry/na/FY001259
bmov	Bombyx mori	NCBITAXON	7091	pupa	UBERON	UBERON:0003143	pupa day 4	ovary	UBERON	UBERON:0000992	EST analysis of follicular cell and ovary cDNA libraries	FY001260	ovary	UBERON	UBERON:0000992	DNA DataBank of Japan	FY001260	http://getentry.ddbj.nig.ac.jp/getentry/na/FY001260
bmov	Bombyx mori	NCBITAXON	7091	pupa	UBERON	UBERON:0003143	pupa day 4	ovary	UBERON	UBERON:0000992	EST analysis of follicular cell and ovary cDNA libraries	FY001261	ovary	UBERON	UBERON:0000992	DNA DataBank of Japan	FY001261	http://getentry.ddbj.nig.ac.jp/getentry/na/FY001261
bmov	Bombyx mori	NCBITAXON	7091	pupa	UBERON	UBERON:0003143	pupa day 4	ovary	UBERON	UBERON:0000992	EST analysis of follicular cell and ovary cDNA libraries	FY001262	ovary	UBERON	UBERON:0000992	DNA DataBank of Japan	FY001262	http://getentry.ddbj.nig.ac.jp/getentry/na/FY001262
bmov	Bombyx mori	NCBITAXON	7091	pupa	UBERON	UBERON:0003143	pupa day 4	ovary	UBERON	UBERON:0000992	EST analysis of follicular cell and ovary cDNA libraries	FY001263	ovary	UBERON	UBERON:0000992	DNA DataBank of Japan	FY001263	http://getentry.ddbj.nig.ac.jp/getentry/na/FY001263
bmov	Bombyx mori	NCBITAXON	7091	pupa	UBERON	UBERON:0003143	pupa day 4	ovary	UBERON	UBERON:0000992	EST analysis of follicular cell and ovary cDNA libraries	FY001264	ovary	UBERON	UBERON:0000992	DNA DataBank of Japan	FY001264	http://getentry.ddbj.nig.ac.jp/getentry/na/FY001264
bmov	Bombyx mori	NCBITAXON	7091	pupa	UBERON	UBERON:0003143	pupa day 4	ovary	UBERON	UBERON:0000992	EST analysis of follicular cell and ovary cDNA libraries	FY001265	ovary	UBERON	UBERON:0000992	DNA DataBank of Japan	FY001265	http://getentry.ddbj.nig.ac.jp/getentry/na/FY001265
bmov	Bombyx mori	NCBITAXON	7091	pupa	UBERON	UBERON:0003143	pupa day 4	ovary	UBERON	UBERON:0000992	EST analysis of follicular cell and ovary cDNA libraries	FY001266	ovary	UBERON	UBERON:0000992	DNA DataBank of Japan	FY001266	http://getentry.ddbj.nig.ac.jp/getentry/na/FY001266
bmov	Bombyx mori	NCBITAXON	7091	pupa	UBERON	UBERON:0003143	pupa day 4	ovary	UBERON	UBERON:0000992	EST analysis of follicular cell and ovary cDNA libraries	FY001267	ovary	UBERON	UBERON:0000992	DNA DataBank of Japan	FY001267	http://getentry.ddbj.nig.ac.jp/getentry/na/FY001267
bmov	Bombyx mori	NCBITAXON	7091	pupa	UBERON	UBERON:0003143	pupa day 4	ovary	UBERON	UBERON:0000992	EST analysis of follicular cell and ovary cDNA libraries	FY001268	ovary	UBERON	UBERON:0000992	DNA DataBank of Japan	FY001268	http://getentry.ddbj.nig.ac.jp/getentry/na/FY001268
bmov	Bombyx mori	NCBITAXON	7091	pupa	UBERON	UBERON:0003143	pupa day 4	ovary	UBERON	UBERON:0000992	EST analysis of follicular cell and ovary cDNA libraries	FY001269	ovary	UBERON	UBERON:0000992	DNA DataBank of Japan	FY001269	http://getentry.ddbj.nig.ac.jp/getentry/na/FY001269
bmov	Bombyx mori	NCBITAXON	7091	pupa	UBERON	UBERON:0003143	pupa day 4	ovary	UBERON	UBERON:0000992	EST analysis of follicular cell and ovary cDNA libraries	FY001270	ovary	UBERON	UBERON:0000992	DNA DataBank of Japan	FY001270	http://getentry.ddbj.nig.ac.jp/getentry/na/FY001270
bmov	Bombyx mori	NCBITAXON	7091	pupa	UBERON	UBERON:0003143	pupa day 4	ovary	UBERON	UBERON:0000992	EST analysis of follicular cell and ovary cDNA libraries	FY001271	ovary	UBERON	UBERON:0000992	DNA DataBank of Japan	FY001271	http://getentry.ddbj.nig.ac.jp/getentry/na/FY001271
bmov	Bombyx mori	NCBITAXON	7091	pupa	UBERON	UBERON:0003143	pupa day 4	ovary	UBERON	UBERON:0000992	EST analysis of follicular cell and ovary cDNA libraries	FY001272	ovary	UBERON	UBERON:0000992	DNA DataBank of Japan	FY001272	http://getentry.ddbj.nig.ac.jp/getentry/na/FY001272
bmov	Bombyx mori	NCBITAXON	7091	pupa	UBERON	UBERON:0003143	pupa day 4	ovary	UBERON	UBERON:0000992	EST analysis of follicular cell and ovary cDNA libraries	FY001273	ovary	UBERON	UBERON:0000992	DNA DataBank of Japan	FY001273	http://getentry.ddbj.nig.ac.jp/getentry/na/FY001273
bmov	Bombyx mori	NCBITAXON	7091	pupa	UBERON	UBERON:0003143	pupa day 4	ovary	UBERON	UBERON:0000992	EST analysis of follicular cell and ovary cDNA libraries	FY001274	ovary	UBERON	UBERON:0000992	DNA DataBank of Japan	FY001274	http://getentry.ddbj.nig.ac.jp/getentry/na/FY001274
bmov	Bombyx mori	NCBITAXON	7091	pupa	UBERON	UBERON:0003143	pupa day 4	ovary	UBERON	UBERON:0000992	EST analysis of follicular cell and ovary cDNA libraries	FY001275	ovary	UBERON	UBERON:0000992	DNA DataBank of Japan	FY001275	http://getentry.ddbj.nig.ac.jp/getentry/na/FY001275
bmov	Bombyx mori	NCBITAXON	7091	pupa	UBERON	UBERON:0003143	pupa day 4	ovary	UBERON	UBERON:0000992	EST analysis of follicular cell and ovary cDNA libraries	FY001276	ovary	UBERON	UBERON:0000992	DNA DataBank of Japan	FY001276	http://getentry.ddbj.nig.ac.jp/getentry/na/FY001276
bmov	Bombyx mori	NCBITAXON	7091	pupa	UBERON	UBERON:0003143	pupa day 4	ovary	UBERON	UBERON:0000992	EST analysis of follicular cell and ovary cDNA libraries	FY001277	ovary	UBERON	UBERON:0000992	DNA DataBank of Japan	FY001277	http://getentry.ddbj.nig.ac.jp/getentry/na/FY001277
bmov	Bombyx mori	NCBITAXON	7091	pupa	UBERON	UBERON:0003143	pupa day 4	ovary	UBERON	UBERON:0000992	EST analysis of follicular cell and ovary cDNA libraries	FY001278	ovary	UBERON	UBERON:0000992	DNA DataBank of Japan	FY001278	http://getentry.ddbj.nig.ac.jp/getentry/na/FY001278
bmov	Bombyx mori	NCBITAXON	7091	pupa	UBERON	UBERON:0003143	pupa day 4	ovary	UBERON	UBERON:0000992	EST analysis of follicular cell and ovary cDNA libraries	FY001279	ovary	UBERON	UBERON:0000992	DNA DataBank of Japan	FY001279	http://getentry.ddbj.nig.ac.jp/getentry/na/FY001279
bmov	Bombyx mori	NCBITAXON	7091	pupa	UBERON	UBERON:0003143	pupa day 4	ovary	UBERON	UBERON:0000992	EST analysis of follicular cell and ovary cDNA libraries	FY001280	ovary	UBERON	UBERON:0000992	DNA DataBank of Japan	FY001280	http://getentry.ddbj.nig.ac.jp/getentry/na/FY001280
bmov	Bombyx mori	NCBITAXON	7091	pupa	UBERON	UBERON:0003143	pupa day 4	ovary	UBERON	UBERON:0000992	EST analysis of follicular cell and ovary cDNA libraries	FY001281	ovary	UBERON	UBERON:0000992	DNA DataBank of Japan	FY001281	http://getentry.ddbj.nig.ac.jp/getentry/na/FY001281
bmov	Bombyx mori	NCBITAXON	7091	pupa	UBERON	UBERON:0003143	pupa day 4	ovary	UBERON	UBERON:0000992	EST analysis of follicular cell and ovary cDNA libraries	FY001282	ovary	UBERON	UBERON:0000992	DNA DataBank of Japan	FY001282	http://getentry.ddbj.nig.ac.jp/getentry/na/FY001282
bmov	Bombyx mori	NCBITAXON	7091	pupa	UBERON	UBERON:0003143	pupa day 4	ovary	UBERON	UBERON:0000992	EST analysis of follicular cell and ovary cDNA libraries	FY001283	ovary	UBERON	UBERON:0000992	DNA DataBank of Japan	FY001283	http://getentry.ddbj.nig.ac.jp/getentry/na/FY001283
bmov	Bombyx mori	NCBITAXON	7091	pupa	UBERON	UBERON:0003143	pupa day 4	ovary	UBERON	UBERON:0000992	EST analysis of follicular cell and ovary cDNA libraries	FY001284	ovary	UBERON	UBERON:0000992	DNA DataBank of Japan	FY001284	http://getentry.ddbj.nig.ac.jp/getentry/na/FY001284
bmov	Bombyx mori	NCBITAXON	7091	pupa	UBERON	UBERON:0003143	pupa day 4	ovary	UBERON	UBERON:0000992	EST analysis of follicular cell and ovary cDNA libraries	FY001285	ovary	UBERON	UBERON:0000992	DNA DataBank of Japan	FY001285	http://getentry.ddbj.nig.ac.jp/getentry/na/FY001285
bmov	Bombyx mori	NCBITAXON	7091	pupa	UBERON	UBERON:0003143	pupa day 4	ovary	UBERON	UBERON:0000992	EST analysis of follicular cell and ovary cDNA libraries	FY001286	ovary	UBERON	UBERON:0000992	DNA DataBank of Japan	FY001286	http://getentry.ddbj.nig.ac.jp/getentry/na/FY001286
bmov	Bombyx mori	NCBITAXON	7091	pupa	UBERON	UBERON:0003143	pupa day 4	ovary	UBERON	UBERON:0000992	EST analysis of follicular cell and ovary cDNA libraries	FY001287	ovary	UBERON	UBERON:0000992	DNA DataBank of Japan	FY001287	http://getentry.ddbj.nig.ac.jp/getentry/na/FY001287
bmov	Bombyx mori	NCBITAXON	7091	pupa	UBERON	UBERON:0003143	pupa day 4	ovary	UBERON	UBERON:0000992	EST analysis of follicular cell and ovary cDNA libraries	FY001288	ovary	UBERON	UBERON:0000992	DNA DataBank of Japan	FY001288	http://getentry.ddbj.nig.ac.jp/getentry/na/FY001288
bmov	Bombyx mori	NCBITAXON	7091	pupa	UBERON	UBERON:0003143	pupa day 4	ovary	UBERON	UBERON:0000992	EST analysis of follicular cell and ovary cDNA libraries	FY001289	ovary	UBERON	UBERON:0000992	DNA DataBank of Japan	FY001289	http://getentry.ddbj.nig.ac.jp/getentry/na/FY001289
bmov	Bombyx mori	NCBITAXON	7091	pupa	UBERON	UBERON:0003143	pupa day 4	ovary	UBERON	UBERON:0000992	EST analysis of follicular cell and ovary cDNA libraries	FY001290	ovary	UBERON	UBERON:0000992	DNA DataBank of Japan	FY001290	http://getentry.ddbj.nig.ac.jp/getentry/na/FY001290
bmov	Bombyx mori	NCBITAXON	7091	pupa	UBERON	UBERON:0003143	pupa day 4	ovary	UBERON	UBERON:0000992	EST analysis of follicular cell and ovary cDNA libraries	FY001291	ovary	UBERON	UBERON:0000992	DNA DataBank of Japan	FY001291	http://getentry.ddbj.nig.ac.jp/getentry/na/FY001291
bmov	Bombyx mori	NCBITAXON	7091	pupa	UBERON	UBERON:0003143	pupa day 4	ovary	UBERON	UBERON:0000992	EST analysis of follicular cell and ovary cDNA libraries	FY001292	ovary	UBERON	UBERON:0000992	DNA DataBank of Japan	FY001292	http://getentry.ddbj.nig.ac.jp/getentry/na/FY001292
bmov	Bombyx mori	NCBITAXON	7091	pupa	UBERON	UBERON:0003143	pupa day 4	ovary	UBERON	UBERON:0000992	EST analysis of follicular cell and ovary cDNA libraries	FY001293	ovary	UBERON	UBERON:0000992	DNA DataBank of Japan	FY001293	http://getentry.ddbj.nig.ac.jp/getentry/na/FY001293
bmov	Bombyx mori	NCBITAXON	7091	pupa	UBERON	UBERON:0003143	pupa day 4	ovary	UBERON	UBERON:0000992	EST analysis of follicular cell and ovary cDNA libraries	FY001294	ovary	UBERON	UBERON:0000992	DNA DataBank of Japan	FY001294	http://getentry.ddbj.nig.ac.jp/getentry/na/FY001294
bmov	Bombyx mori	NCBITAXON	7091	pupa	UBERON	UBERON:0003143	pupa day 4	ovary	UBERON	UBERON:0000992	EST analysis of follicular cell and ovary cDNA libraries	FY001295	ovary	UBERON	UBERON:0000992	DNA DataBank of Japan	FY001295	http://getentry.ddbj.nig.ac.jp/getentry/na/FY001295
bmov	Bombyx mori	NCBITAXON	7091	pupa	UBERON	UBERON:0003143	pupa day 4	ovary	UBERON	UBERON:0000992	EST analysis of follicular cell and ovary cDNA libraries	FY001296	ovary	UBERON	UBERON:0000992	DNA DataBank of Japan	FY001296	http://getentry.ddbj.nig.ac.jp/getentry/na/FY001296
bmov	Bombyx mori	NCBITAXON	7091	pupa	UBERON	UBERON:0003143	pupa day 4	ovary	UBERON	UBERON:0000992	EST analysis of follicular cell and ovary cDNA libraries	FY001297	ovary	UBERON	UBERON:0000992	DNA DataBank of Japan	FY001297	http://getentry.ddbj.nig.ac.jp/getentry/na/FY001297
bmov	Bombyx mori	NCBITAXON	7091	pupa	UBERON	UBERON:0003143	pupa day 4	ovary	UBERON	UBERON:0000992	EST analysis of follicular cell and ovary cDNA libraries	FY001298	ovary	UBERON	UBERON:0000992	DNA DataBank of Japan	FY001298	http://getentry.ddbj.nig.ac.jp/getentry/na/FY001298
bmov	Bombyx mori	NCBITAXON	7091	pupa	UBERON	UBERON:0003143	pupa day 4	ovary	UBERON	UBERON:0000992	EST analysis of follicular cell and ovary cDNA libraries	FY001299	ovary	UBERON	UBERON:0000992	DNA DataBank of Japan	FY001299	http://getentry.ddbj.nig.ac.jp/getentry/na/FY001299
bmov	Bombyx mori	NCBITAXON	7091	pupa	UBERON	UBERON:0003143	pupa day 4	ovary	UBERON	UBERON:0000992	EST analysis of follicular cell and ovary cDNA libraries	FY001300	ovary	UBERON	UBERON:0000992	DNA DataBank of Japan	FY001300	http://getentry.ddbj.nig.ac.jp/getentry/na/FY001300
bmov	Bombyx mori	NCBITAXON	7091	pupa	UBERON	UBERON:0003143	pupa day 4	ovary	UBERON	UBERON:0000992	EST analysis of follicular cell and ovary cDNA libraries	FY001301	ovary	UBERON	UBERON:0000992	DNA DataBank of Japan	FY001301	http://getentry.ddbj.nig.ac.jp/getentry/na/FY001301
bmov	Bombyx mori	NCBITAXON	7091	pupa	UBERON	UBERON:0003143	pupa day 4	ovary	UBERON	UBERON:0000992	EST analysis of follicular cell and ovary cDNA libraries	FY001302	ovary	UBERON	UBERON:0000992	DNA DataBank of Japan	FY001302	http://getentry.ddbj.nig.ac.jp/getentry/na/FY001302
bmov	Bombyx mori	NCBITAXON	7091	pupa	UBERON	UBERON:0003143	pupa day 4	ovary	UBERON	UBERON:0000992	EST analysis of follicular cell and ovary cDNA libraries	FY001303	ovary	UBERON	UBERON:0000992	DNA DataBank of Japan	FY001303	http://getentry.ddbj.nig.ac.jp/getentry/na/FY001303
bmov	Bombyx mori	NCBITAXON	7091	pupa	UBERON	UBERON:0003143	pupa day 4	ovary	UBERON	UBERON:0000992	EST analysis of follicular cell and ovary cDNA libraries	FY001304	ovary	UBERON	UBERON:0000992	DNA DataBank of Japan	FY001304	http://getentry.ddbj.nig.ac.jp/getentry/na/FY001304
bmov	Bombyx mori	NCBITAXON	7091	pupa	UBERON	UBERON:0003143	pupa day 4	ovary	UBERON	UBERON:0000992	EST analysis of follicular cell and ovary cDNA libraries	FY001305	ovary	UBERON	UBERON:0000992	DNA DataBank of Japan	FY001305	http://getentry.ddbj.nig.ac.jp/getentry/na/FY001305
bmov	Bombyx mori	NCBITAXON	7091	pupa	UBERON	UBERON:0003143	pupa day 4	ovary	UBERON	UBERON:0000992	EST analysis of follicular cell and ovary cDNA libraries	FY001306	ovary	UBERON	UBERON:0000992	DNA DataBank of Japan	FY001306	http://getentry.ddbj.nig.ac.jp/getentry/na/FY001306
bmov	Bombyx mori	NCBITAXON	7091	pupa	UBERON	UBERON:0003143	pupa day 4	ovary	UBERON	UBERON:0000992	EST analysis of follicular cell and ovary cDNA libraries	FY001307	ovary	UBERON	UBERON:0000992	DNA DataBank of Japan	FY001307	http://getentry.ddbj.nig.ac.jp/getentry/na/FY001307
bmov	Bombyx mori	NCBITAXON	7091	pupa	UBERON	UBERON:0003143	pupa day 4	ovary	UBERON	UBERON:0000992	EST analysis of follicular cell and ovary cDNA libraries	FY001308	ovary	UBERON	UBERON:0000992	DNA DataBank of Japan	FY001308	http://getentry.ddbj.nig.ac.jp/getentry/na/FY001308
bmov	Bombyx mori	NCBITAXON	7091	pupa	UBERON	UBERON:0003143	pupa day 4	ovary	UBERON	UBERON:0000992	EST analysis of follicular cell and ovary cDNA libraries	FY001309	ovary	UBERON	UBERON:0000992	DNA DataBank of Japan	FY001309	http://getentry.ddbj.nig.ac.jp/getentry/na/FY001309
bmov	Bombyx mori	NCBITAXON	7091	pupa	UBERON	UBERON:0003143	pupa day 4	ovary	UBERON	UBERON:0000992	EST analysis of follicular cell and ovary cDNA libraries	FY001310	ovary	UBERON	UBERON:0000992	DNA DataBank of Japan	FY001310	http://getentry.ddbj.nig.ac.jp/getentry/na/FY001310
bmov	Bombyx mori	NCBITAXON	7091	pupa	UBERON	UBERON:0003143	pupa day 4	ovary	UBERON	UBERON:0000992	EST analysis of follicular cell and ovary cDNA libraries	FY001311	ovary	UBERON	UBERON:0000992	DNA DataBank of Japan	FY001311	http://getentry.ddbj.nig.ac.jp/getentry/na/FY001311
bmov	Bombyx mori	NCBITAXON	7091	pupa	UBERON	UBERON:0003143	pupa day 4	ovary	UBERON	UBERON:0000992	EST analysis of follicular cell and ovary cDNA libraries	FY001312	ovary	UBERON	UBERON:0000992	DNA DataBank of Japan	FY001312	http://getentry.ddbj.nig.ac.jp/getentry/na/FY001312
bmov	Bombyx mori	NCBITAXON	7091	pupa	UBERON	UBERON:0003143	pupa day 4	ovary	UBERON	UBERON:0000992	EST analysis of follicular cell and ovary cDNA libraries	FY001313	ovary	UBERON	UBERON:0000992	DNA DataBank of Japan	FY001313	http://getentry.ddbj.nig.ac.jp/getentry/na/FY001313
bmov	Bombyx mori	NCBITAXON	7091	pupa	UBERON	UBERON:0003143	pupa day 4	ovary	UBERON	UBERON:0000992	EST analysis of follicular cell and ovary cDNA libraries	FY001314	ovary	UBERON	UBERON:0000992	DNA DataBank of Japan	FY001314	http://getentry.ddbj.nig.ac.jp/getentry/na/FY001314
bmov	Bombyx mori	NCBITAXON	7091	pupa	UBERON	UBERON:0003143	pupa day 4	ovary	UBERON	UBERON:0000992	EST analysis of follicular cell and ovary cDNA libraries	FY001315	ovary	UBERON	UBERON:0000992	DNA DataBank of Japan	FY001315	http://getentry.ddbj.nig.ac.jp/getentry/na/FY001315
bmov	Bombyx mori	NCBITAXON	7091	pupa	UBERON	UBERON:0003143	pupa day 4	ovary	UBERON	UBERON:0000992	EST analysis of follicular cell and ovary cDNA libraries	FY001316	ovary	UBERON	UBERON:0000992	DNA DataBank of Japan	FY001316	http://getentry.ddbj.nig.ac.jp/getentry/na/FY001316
bmov	Bombyx mori	NCBITAXON	7091	pupa	UBERON	UBERON:0003143	pupa day 4	ovary	UBERON	UBERON:0000992	EST analysis of follicular cell and ovary cDNA libraries	FY001317	ovary	UBERON	UBERON:0000992	DNA DataBank of Japan	FY001317	http://getentry.ddbj.nig.ac.jp/getentry/na/FY001317
bmov	Bombyx mori	NCBITAXON	7091	pupa	UBERON	UBERON:0003143	pupa day 4	ovary	UBERON	UBERON:0000992	EST analysis of follicular cell and ovary cDNA libraries	FY001318	ovary	UBERON	UBERON:0000992	DNA DataBank of Japan	FY001318	http://getentry.ddbj.nig.ac.jp/getentry/na/FY001318
bmov	Bombyx mori	NCBITAXON	7091	pupa	UBERON	UBERON:0003143	pupa day 4	ovary	UBERON	UBERON:0000992	EST analysis of follicular cell and ovary cDNA libraries	FY001319	ovary	UBERON	UBERON:0000992	DNA DataBank of Japan	FY001319	http://getentry.ddbj.nig.ac.jp/getentry/na/FY001319
bmov	Bombyx mori	NCBITAXON	7091	pupa	UBERON	UBERON:0003143	pupa day 4	ovary	UBERON	UBERON:0000992	EST analysis of follicular cell and ovary cDNA libraries	FY001320	ovary	UBERON	UBERON:0000992	DNA DataBank of Japan	FY001320	http://getentry.ddbj.nig.ac.jp/getentry/na/FY001320
bmov	Bombyx mori	NCBITAXON	7091	pupa	UBERON	UBERON:0003143	pupa day 4	ovary	UBERON	UBERON:0000992	EST analysis of follicular cell and ovary cDNA libraries	FY001321	ovary	UBERON	UBERON:0000992	DNA DataBank of Japan	FY001321	http://getentry.ddbj.nig.ac.jp/getentry/na/FY001321
bmov	Bombyx mori	NCBITAXON	7091	pupa	UBERON	UBERON:0003143	pupa day 4	ovary	UBERON	UBERON:0000992	EST analysis of follicular cell and ovary cDNA libraries	FY001322	ovary	UBERON	UBERON:0000992	DNA DataBank of Japan	FY001322	http://getentry.ddbj.nig.ac.jp/getentry/na/FY001322
bmov	Bombyx mori	NCBITAXON	7091	pupa	UBERON	UBERON:0003143	pupa day 4	ovary	UBERON	UBERON:0000992	EST analysis of follicular cell and ovary cDNA libraries	FY001323	ovary	UBERON	UBERON:0000992	DNA DataBank of Japan	FY001323	http://getentry.ddbj.nig.ac.jp/getentry/na/FY001323
bmov	Bombyx mori	NCBITAXON	7091	pupa	UBERON	UBERON:0003143	pupa day 4	ovary	UBERON	UBERON:0000992	EST analysis of follicular cell and ovary cDNA libraries	FY001324	ovary	UBERON	UBERON:0000992	DNA DataBank of Japan	FY001324	http://getentry.ddbj.nig.ac.jp/getentry/na/FY001324
bmov	Bombyx mori	NCBITAXON	7091	pupa	UBERON	UBERON:0003143	pupa day 4	ovary	UBERON	UBERON:0000992	EST analysis of follicular cell and ovary cDNA libraries	FY001325	ovary	UBERON	UBERON:0000992	DNA DataBank of Japan	FY001325	http://getentry.ddbj.nig.ac.jp/getentry/na/FY001325
bmov	Bombyx mori	NCBITAXON	7091	pupa	UBERON	UBERON:0003143	pupa day 4	ovary	UBERON	UBERON:0000992	EST analysis of follicular cell and ovary cDNA libraries	FY001326	ovary	UBERON	UBERON:0000992	DNA DataBank of Japan	FY001326	http://getentry.ddbj.nig.ac.jp/getentry/na/FY001326
bmov	Bombyx mori	NCBITAXON	7091	pupa	UBERON	UBERON:0003143	pupa day 4	ovary	UBERON	UBERON:0000992	EST analysis of follicular cell and ovary cDNA libraries	FY001327	ovary	UBERON	UBERON:0000992	DNA DataBank of Japan	FY001327	http://getentry.ddbj.nig.ac.jp/getentry/na/FY001327
bmov	Bombyx mori	NCBITAXON	7091	pupa	UBERON	UBERON:0003143	pupa day 4	ovary	UBERON	UBERON:0000992	EST analysis of follicular cell and ovary cDNA libraries	FY001328	ovary	UBERON	UBERON:0000992	DNA DataBank of Japan	FY001328	http://getentry.ddbj.nig.ac.jp/getentry/na/FY001328
bmov	Bombyx mori	NCBITAXON	7091	pupa	UBERON	UBERON:0003143	pupa day 4	ovary	UBERON	UBERON:0000992	EST analysis of follicular cell and ovary cDNA libraries	FY001329	ovary	UBERON	UBERON:0000992	DNA DataBank of Japan	FY001329	http://getentry.ddbj.nig.ac.jp/getentry/na/FY001329
bmov	Bombyx mori	NCBITAXON	7091	pupa	UBERON	UBERON:0003143	pupa day 4	ovary	UBERON	UBERON:0000992	EST analysis of follicular cell and ovary cDNA libraries	FY001330	ovary	UBERON	UBERON:0000992	DNA DataBank of Japan	FY001330	http://getentry.ddbj.nig.ac.jp/getentry/na/FY001330
bmov	Bombyx mori	NCBITAXON	7091	pupa	UBERON	UBERON:0003143	pupa day 4	ovary	UBERON	UBERON:0000992	EST analysis of follicular cell and ovary cDNA libraries	FY001331	ovary	UBERON	UBERON:0000992	DNA DataBank of Japan	FY001331	http://getentry.ddbj.nig.ac.jp/getentry/na/FY001331
bmov	Bombyx mori	NCBITAXON	7091	pupa	UBERON	UBERON:0003143	pupa day 4	ovary	UBERON	UBERON:0000992	EST analysis of follicular cell and ovary cDNA libraries	FY001332	ovary	UBERON	UBERON:0000992	DNA DataBank of Japan	FY001332	http://getentry.ddbj.nig.ac.jp/getentry/na/FY001332
bmov	Bombyx mori	NCBITAXON	7091	pupa	UBERON	UBERON:0003143	pupa day 4	ovary	UBERON	UBERON:0000992	EST analysis of follicular cell and ovary cDNA libraries	FY001333	ovary	UBERON	UBERON:0000992	DNA DataBank of Japan	FY001333	http://getentry.ddbj.nig.ac.jp/getentry/na/FY001333
bmov	Bombyx mori	NCBITAXON	7091	pupa	UBERON	UBERON:0003143	pupa day 4	ovary	UBERON	UBERON:0000992	EST analysis of follicular cell and ovary cDNA libraries	FY001334	ovary	UBERON	UBERON:0000992	DNA DataBank of Japan	FY001334	http://getentry.ddbj.nig.ac.jp/getentry/na/FY001334
bmov	Bombyx mori	NCBITAXON	7091	pupa	UBERON	UBERON:0003143	pupa day 4	ovary	UBERON	UBERON:0000992	EST analysis of follicular cell and ovary cDNA libraries	FY001335	ovary	UBERON	UBERON:0000992	DNA DataBank of Japan	FY001335	http://getentry.ddbj.nig.ac.jp/getentry/na/FY001335
bmov	Bombyx mori	NCBITAXON	7091	pupa	UBERON	UBERON:0003143	pupa day 4	ovary	UBERON	UBERON:0000992	EST analysis of follicular cell and ovary cDNA libraries	FY001336	ovary	UBERON	UBERON:0000992	DNA DataBank of Japan	FY001336	http://getentry.ddbj.nig.ac.jp/getentry/na/FY001336
bmov	Bombyx mori	NCBITAXON	7091	pupa	UBERON	UBERON:0003143	pupa day 4	ovary	UBERON	UBERON:0000992	EST analysis of follicular cell and ovary cDNA libraries	FY001337	ovary	UBERON	UBERON:0000992	DNA DataBank of Japan	FY001337	http://getentry.ddbj.nig.ac.jp/getentry/na/FY001337
bmov	Bombyx mori	NCBITAXON	7091	pupa	UBERON	UBERON:0003143	pupa day 4	ovary	UBERON	UBERON:0000992	EST analysis of follicular cell and ovary cDNA libraries	FY001338	ovary	UBERON	UBERON:0000992	DNA DataBank of Japan	FY001338	http://getentry.ddbj.nig.ac.jp/getentry/na/FY001338
bmov	Bombyx mori	NCBITAXON	7091	pupa	UBERON	UBERON:0003143	pupa day 4	ovary	UBERON	UBERON:0000992	EST analysis of follicular cell and ovary cDNA libraries	FY001339	ovary	UBERON	UBERON:0000992	DNA DataBank of Japan	FY001339	http://getentry.ddbj.nig.ac.jp/getentry/na/FY001339
bmov	Bombyx mori	NCBITAXON	7091	pupa	UBERON	UBERON:0003143	pupa day 4	ovary	UBERON	UBERON:0000992	EST analysis of follicular cell and ovary cDNA libraries	FY001340	ovary	UBERON	UBERON:0000992	DNA DataBank of Japan	FY001340	http://getentry.ddbj.nig.ac.jp/getentry/na/FY001340
bmov	Bombyx mori	NCBITAXON	7091	pupa	UBERON	UBERON:0003143	pupa day 4	ovary	UBERON	UBERON:0000992	EST analysis of follicular cell and ovary cDNA libraries	FY001341	ovary	UBERON	UBERON:0000992	DNA DataBank of Japan	FY001341	http://getentry.ddbj.nig.ac.jp/getentry/na/FY001341
bmov	Bombyx mori	NCBITAXON	7091	pupa	UBERON	UBERON:0003143	pupa day 4	ovary	UBERON	UBERON:0000992	EST analysis of follicular cell and ovary cDNA libraries	FY001342	ovary	UBERON	UBERON:0000992	DNA DataBank of Japan	FY001342	http://getentry.ddbj.nig.ac.jp/getentry/na/FY001342
bmov	Bombyx mori	NCBITAXON	7091	pupa	UBERON	UBERON:0003143	pupa day 4	ovary	UBERON	UBERON:0000992	EST analysis of follicular cell and ovary cDNA libraries	FY001343	ovary	UBERON	UBERON:0000992	DNA DataBank of Japan	FY001343	http://getentry.ddbj.nig.ac.jp/getentry/na/FY001343
bmov	Bombyx mori	NCBITAXON	7091	pupa	UBERON	UBERON:0003143	pupa day 4	ovary	UBERON	UBERON:0000992	EST analysis of follicular cell and ovary cDNA libraries	FY001344	ovary	UBERON	UBERON:0000992	DNA DataBank of Japan	FY001344	http://getentry.ddbj.nig.ac.jp/getentry/na/FY001344
bmov	Bombyx mori	NCBITAXON	7091	pupa	UBERON	UBERON:0003143	pupa day 4	ovary	UBERON	UBERON:0000992	EST analysis of follicular cell and ovary cDNA libraries	FY001345	ovary	UBERON	UBERON:0000992	DNA DataBank of Japan	FY001345	http://getentry.ddbj.nig.ac.jp/getentry/na/FY001345
bmov	Bombyx mori	NCBITAXON	7091	pupa	UBERON	UBERON:0003143	pupa day 4	ovary	UBERON	UBERON:0000992	EST analysis of follicular cell and ovary cDNA libraries	FY001346	ovary	UBERON	UBERON:0000992	DNA DataBank of Japan	FY001346	http://getentry.ddbj.nig.ac.jp/getentry/na/FY001346
bmov	Bombyx mori	NCBITAXON	7091	pupa	UBERON	UBERON:0003143	pupa day 4	ovary	UBERON	UBERON:0000992	EST analysis of follicular cell and ovary cDNA libraries	FY001347	ovary	UBERON	UBERON:0000992	DNA DataBank of Japan	FY001347	http://getentry.ddbj.nig.ac.jp/getentry/na/FY001347
bmov	Bombyx mori	NCBITAXON	7091	pupa	UBERON	UBERON:0003143	pupa day 4	ovary	UBERON	UBERON:0000992	EST analysis of follicular cell and ovary cDNA libraries	FY001348	ovary	UBERON	UBERON:0000992	DNA DataBank of Japan	FY001348	http://getentry.ddbj.nig.ac.jp/getentry/na/FY001348
bmov	Bombyx mori	NCBITAXON	7091	pupa	UBERON	UBERON:0003143	pupa day 4	ovary	UBERON	UBERON:0000992	EST analysis of follicular cell and ovary cDNA libraries	FY001349	ovary	UBERON	UBERON:0000992	DNA DataBank of Japan	FY001349	http://getentry.ddbj.nig.ac.jp/getentry/na/FY001349
bmov	Bombyx mori	NCBITAXON	7091	pupa	UBERON	UBERON:0003143	pupa day 4	ovary	UBERON	UBERON:0000992	EST analysis of follicular cell and ovary cDNA libraries	FY001350	ovary	UBERON	UBERON:0000992	DNA DataBank of Japan	FY001350	http://getentry.ddbj.nig.ac.jp/getentry/na/FY001350
bmov	Bombyx mori	NCBITAXON	7091	pupa	UBERON	UBERON:0003143	pupa day 4	ovary	UBERON	UBERON:0000992	EST analysis of follicular cell and ovary cDNA libraries	FY001351	ovary	UBERON	UBERON:0000992	DNA DataBank of Japan	FY001351	http://getentry.ddbj.nig.ac.jp/getentry/na/FY001351
bmov	Bombyx mori	NCBITAXON	7091	pupa	UBERON	UBERON:0003143	pupa day 4	ovary	UBERON	UBERON:0000992	EST analysis of follicular cell and ovary cDNA libraries	FY001352	ovary	UBERON	UBERON:0000992	DNA DataBank of Japan	FY001352	http://getentry.ddbj.nig.ac.jp/getentry/na/FY001352
bmov	Bombyx mori	NCBITAXON	7091	pupa	UBERON	UBERON:0003143	pupa day 4	ovary	UBERON	UBERON:0000992	EST analysis of follicular cell and ovary cDNA libraries	FY001353	ovary	UBERON	UBERON:0000992	DNA DataBank of Japan	FY001353	http://getentry.ddbj.nig.ac.jp/getentry/na/FY001353
bmov	Bombyx mori	NCBITAXON	7091	pupa	UBERON	UBERON:0003143	pupa day 4	ovary	UBERON	UBERON:0000992	EST analysis of follicular cell and ovary cDNA libraries	FY001354	ovary	UBERON	UBERON:0000992	DNA DataBank of Japan	FY001354	http://getentry.ddbj.nig.ac.jp/getentry/na/FY001354
bmov	Bombyx mori	NCBITAXON	7091	pupa	UBERON	UBERON:0003143	pupa day 4	ovary	UBERON	UBERON:0000992	EST analysis of follicular cell and ovary cDNA libraries	FY001355	ovary	UBERON	UBERON:0000992	DNA DataBank of Japan	FY001355	http://getentry.ddbj.nig.ac.jp/getentry/na/FY001355
bmov	Bombyx mori	NCBITAXON	7091	pupa	UBERON	UBERON:0003143	pupa day 4	ovary	UBERON	UBERON:0000992	EST analysis of follicular cell and ovary cDNA libraries	FY001356	ovary	UBERON	UBERON:0000992	DNA DataBank of Japan	FY001356	http://getentry.ddbj.nig.ac.jp/getentry/na/FY001356
bmov	Bombyx mori	NCBITAXON	7091	pupa	UBERON	UBERON:0003143	pupa day 4	ovary	UBERON	UBERON:0000992	EST analysis of follicular cell and ovary cDNA libraries	FY001357	ovary	UBERON	UBERON:0000992	DNA DataBank of Japan	FY001357	http://getentry.ddbj.nig.ac.jp/getentry/na/FY001357
bmov	Bombyx mori	NCBITAXON	7091	pupa	UBERON	UBERON:0003143	pupa day 4	ovary	UBERON	UBERON:0000992	EST analysis of follicular cell and ovary cDNA libraries	FY001358	ovary	UBERON	UBERON:0000992	DNA DataBank of Japan	FY001358	http://getentry.ddbj.nig.ac.jp/getentry/na/FY001358
bmov	Bombyx mori	NCBITAXON	7091	pupa	UBERON	UBERON:0003143	pupa day 4	ovary	UBERON	UBERON:0000992	EST analysis of follicular cell and ovary cDNA libraries	FY001359	ovary	UBERON	UBERON:0000992	DNA DataBank of Japan	FY001359	http://getentry.ddbj.nig.ac.jp/getentry/na/FY001359
bmov	Bombyx mori	NCBITAXON	7091	pupa	UBERON	UBERON:0003143	pupa day 4	ovary	UBERON	UBERON:0000992	EST analysis of follicular cell and ovary cDNA libraries	FY001360	ovary	UBERON	UBERON:0000992	DNA DataBank of Japan	FY001360	http://getentry.ddbj.nig.ac.jp/getentry/na/FY001360
bmov	Bombyx mori	NCBITAXON	7091	pupa	UBERON	UBERON:0003143	pupa day 4	ovary	UBERON	UBERON:0000992	EST analysis of follicular cell and ovary cDNA libraries	FY001361	ovary	UBERON	UBERON:0000992	DNA DataBank of Japan	FY001361	http://getentry.ddbj.nig.ac.jp/getentry/na/FY001361
bmov	Bombyx mori	NCBITAXON	7091	pupa	UBERON	UBERON:0003143	pupa day 4	ovary	UBERON	UBERON:0000992	EST analysis of follicular cell and ovary cDNA libraries	FY001362	ovary	UBERON	UBERON:0000992	DNA DataBank of Japan	FY001362	http://getentry.ddbj.nig.ac.jp/getentry/na/FY001362
bmov	Bombyx mori	NCBITAXON	7091	pupa	UBERON	UBERON:0003143	pupa day 4	ovary	UBERON	UBERON:0000992	EST analysis of follicular cell and ovary cDNA libraries	FY001363	ovary	UBERON	UBERON:0000992	DNA DataBank of Japan	FY001363	http://getentry.ddbj.nig.ac.jp/getentry/na/FY001363
bmov	Bombyx mori	NCBITAXON	7091	pupa	UBERON	UBERON:0003143	pupa day 4	ovary	UBERON	UBERON:0000992	EST analysis of follicular cell and ovary cDNA libraries	FY001364	ovary	UBERON	UBERON:0000992	DNA DataBank of Japan	FY001364	http://getentry.ddbj.nig.ac.jp/getentry/na/FY001364
bmov	Bombyx mori	NCBITAXON	7091	pupa	UBERON	UBERON:0003143	pupa day 4	ovary	UBERON	UBERON:0000992	EST analysis of follicular cell and ovary cDNA libraries	FY001365	ovary	UBERON	UBERON:0000992	DNA DataBank of Japan	FY001365	http://getentry.ddbj.nig.ac.jp/getentry/na/FY001365
bmov	Bombyx mori	NCBITAXON	7091	pupa	UBERON	UBERON:0003143	pupa day 4	ovary	UBERON	UBERON:0000992	EST analysis of follicular cell and ovary cDNA libraries	FY001366	ovary	UBERON	UBERON:0000992	DNA DataBank of Japan	FY001366	http://getentry.ddbj.nig.ac.jp/getentry/na/FY001366
bmov	Bombyx mori	NCBITAXON	7091	pupa	UBERON	UBERON:0003143	pupa day 4	ovary	UBERON	UBERON:0000992	EST analysis of follicular cell and ovary cDNA libraries	FY001367	ovary	UBERON	UBERON:0000992	DNA DataBank of Japan	FY001367	http://getentry.ddbj.nig.ac.jp/getentry/na/FY001367
bmov	Bombyx mori	NCBITAXON	7091	pupa	UBERON	UBERON:0003143	pupa day 4	ovary	UBERON	UBERON:0000992	EST analysis of follicular cell and ovary cDNA libraries	FY001368	ovary	UBERON	UBERON:0000992	DNA DataBank of Japan	FY001368	http://getentry.ddbj.nig.ac.jp/getentry/na/FY001368
bmov	Bombyx mori	NCBITAXON	7091	pupa	UBERON	UBERON:0003143	pupa day 4	ovary	UBERON	UBERON:0000992	EST analysis of follicular cell and ovary cDNA libraries	FY001369	ovary	UBERON	UBERON:0000992	DNA DataBank of Japan	FY001369	http://getentry.ddbj.nig.ac.jp/getentry/na/FY001369
bmov	Bombyx mori	NCBITAXON	7091	pupa	UBERON	UBERON:0003143	pupa day 4	ovary	UBERON	UBERON:0000992	EST analysis of follicular cell and ovary cDNA libraries	FY001370	ovary	UBERON	UBERON:0000992	DNA DataBank of Japan	FY001370	http://getentry.ddbj.nig.ac.jp/getentry/na/FY001370
bmov	Bombyx mori	NCBITAXON	7091	pupa	UBERON	UBERON:0003143	pupa day 4	ovary	UBERON	UBERON:0000992	EST analysis of follicular cell and ovary cDNA libraries	FY001371	ovary	UBERON	UBERON:0000992	DNA DataBank of Japan	FY001371	http://getentry.ddbj.nig.ac.jp/getentry/na/FY001371
bmov	Bombyx mori	NCBITAXON	7091	pupa	UBERON	UBERON:0003143	pupa day 4	ovary	UBERON	UBERON:0000992	EST analysis of follicular cell and ovary cDNA libraries	FY001372	ovary	UBERON	UBERON:0000992	DNA DataBank of Japan	FY001372	http://getentry.ddbj.nig.ac.jp/getentry/na/FY001372
bmov	Bombyx mori	NCBITAXON	7091	pupa	UBERON	UBERON:0003143	pupa day 4	ovary	UBERON	UBERON:0000992	EST analysis of follicular cell and ovary cDNA libraries	FY001373	ovary	UBERON	UBERON:0000992	DNA DataBank of Japan	FY001373	http://getentry.ddbj.nig.ac.jp/getentry/na/FY001373
bmov	Bombyx mori	NCBITAXON	7091	pupa	UBERON	UBERON:0003143	pupa day 4	ovary	UBERON	UBERON:0000992	EST analysis of follicular cell and ovary cDNA libraries	FY001374	ovary	UBERON	UBERON:0000992	DNA DataBank of Japan	FY001374	http://getentry.ddbj.nig.ac.jp/getentry/na/FY001374
bmov	Bombyx mori	NCBITAXON	7091	pupa	UBERON	UBERON:0003143	pupa day 4	ovary	UBERON	UBERON:0000992	EST analysis of follicular cell and ovary cDNA libraries	FY001375	ovary	UBERON	UBERON:0000992	DNA DataBank of Japan	FY001375	http://getentry.ddbj.nig.ac.jp/getentry/na/FY001375
bmov	Bombyx mori	NCBITAXON	7091	pupa	UBERON	UBERON:0003143	pupa day 4	ovary	UBERON	UBERON:0000992	EST analysis of follicular cell and ovary cDNA libraries	FY001376	ovary	UBERON	UBERON:0000992	DNA DataBank of Japan	FY001376	http://getentry.ddbj.nig.ac.jp/getentry/na/FY001376
bmov	Bombyx mori	NCBITAXON	7091	pupa	UBERON	UBERON:0003143	pupa day 4	ovary	UBERON	UBERON:0000992	EST analysis of follicular cell and ovary cDNA libraries	FY001377	ovary	UBERON	UBERON:0000992	DNA DataBank of Japan	FY001377	http://getentry.ddbj.nig.ac.jp/getentry/na/FY001377
bmov	Bombyx mori	NCBITAXON	7091	pupa	UBERON	UBERON:0003143	pupa day 4	ovary	UBERON	UBERON:0000992	EST analysis of follicular cell and ovary cDNA libraries	FY001378	ovary	UBERON	UBERON:0000992	DNA DataBank of Japan	FY001378	http://getentry.ddbj.nig.ac.jp/getentry/na/FY001378
bmov	Bombyx mori	NCBITAXON	7091	pupa	UBERON	UBERON:0003143	pupa day 4	ovary	UBERON	UBERON:0000992	EST analysis of follicular cell and ovary cDNA libraries	FY001379	ovary	UBERON	UBERON:0000992	DNA DataBank of Japan	FY001379	http://getentry.ddbj.nig.ac.jp/getentry/na/FY001379
bmov	Bombyx mori	NCBITAXON	7091	pupa	UBERON	UBERON:0003143	pupa day 4	ovary	UBERON	UBERON:0000992	EST analysis of follicular cell and ovary cDNA libraries	FY001380	ovary	UBERON	UBERON:0000992	DNA DataBank of Japan	FY001380	http://getentry.ddbj.nig.ac.jp/getentry/na/FY001380
bmov	Bombyx mori	NCBITAXON	7091	pupa	UBERON	UBERON:0003143	pupa day 4	ovary	UBERON	UBERON:0000992	EST analysis of follicular cell and ovary cDNA libraries	FY001381	ovary	UBERON	UBERON:0000992	DNA DataBank of Japan	FY001381	http://getentry.ddbj.nig.ac.jp/getentry/na/FY001381
bmov	Bombyx mori	NCBITAXON	7091	pupa	UBERON	UBERON:0003143	pupa day 4	ovary	UBERON	UBERON:0000992	EST analysis of follicular cell and ovary cDNA libraries	FY001382	ovary	UBERON	UBERON:0000992	DNA DataBank of Japan	FY001382	http://getentry.ddbj.nig.ac.jp/getentry/na/FY001382
bmov	Bombyx mori	NCBITAXON	7091	pupa	UBERON	UBERON:0003143	pupa day 4	ovary	UBERON	UBERON:0000992	EST analysis of follicular cell and ovary cDNA libraries	FY001383	ovary	UBERON	UBERON:0000992	DNA DataBank of Japan	FY001383	http://getentry.ddbj.nig.ac.jp/getentry/na/FY001383
bmov	Bombyx mori	NCBITAXON	7091	pupa	UBERON	UBERON:0003143	pupa day 4	ovary	UBERON	UBERON:0000992	EST analysis of follicular cell and ovary cDNA libraries	FY001384	ovary	UBERON	UBERON:0000992	DNA DataBank of Japan	FY001384	http://getentry.ddbj.nig.ac.jp/getentry/na/FY001384
bmov	Bombyx mori	NCBITAXON	7091	pupa	UBERON	UBERON:0003143	pupa day 4	ovary	UBERON	UBERON:0000992	EST analysis of follicular cell and ovary cDNA libraries	FY001385	ovary	UBERON	UBERON:0000992	DNA DataBank of Japan	FY001385	http://getentry.ddbj.nig.ac.jp/getentry/na/FY001385
bmov	Bombyx mori	NCBITAXON	7091	pupa	UBERON	UBERON:0003143	pupa day 4	ovary	UBERON	UBERON:0000992	EST analysis of follicular cell and ovary cDNA libraries	FY001386	ovary	UBERON	UBERON:0000992	DNA DataBank of Japan	FY001386	http://getentry.ddbj.nig.ac.jp/getentry/na/FY001386
bmov	Bombyx mori	NCBITAXON	7091	pupa	UBERON	UBERON:0003143	pupa day 4	ovary	UBERON	UBERON:0000992	EST analysis of follicular cell and ovary cDNA libraries	FY001387	ovary	UBERON	UBERON:0000992	DNA DataBank of Japan	FY001387	http://getentry.ddbj.nig.ac.jp/getentry/na/FY001387
bmov	Bombyx mori	NCBITAXON	7091	pupa	UBERON	UBERON:0003143	pupa day 4	ovary	UBERON	UBERON:0000992	EST analysis of follicular cell and ovary cDNA libraries	FY001388	ovary	UBERON	UBERON:0000992	DNA DataBank of Japan	FY001388	http://getentry.ddbj.nig.ac.jp/getentry/na/FY001388
bmov	Bombyx mori	NCBITAXON	7091	pupa	UBERON	UBERON:0003143	pupa day 4	ovary	UBERON	UBERON:0000992	EST analysis of follicular cell and ovary cDNA libraries	FY001389	ovary	UBERON	UBERON:0000992	DNA DataBank of Japan	FY001389	http://getentry.ddbj.nig.ac.jp/getentry/na/FY001389
bmov	Bombyx mori	NCBITAXON	7091	pupa	UBERON	UBERON:0003143	pupa day 4	ovary	UBERON	UBERON:0000992	EST analysis of follicular cell and ovary cDNA libraries	FY001390	ovary	UBERON	UBERON:0000992	DNA DataBank of Japan	FY001390	http://getentry.ddbj.nig.ac.jp/getentry/na/FY001390
bmov	Bombyx mori	NCBITAXON	7091	pupa	UBERON	UBERON:0003143	pupa day 4	ovary	UBERON	UBERON:0000992	EST analysis of follicular cell and ovary cDNA libraries	FY001391	ovary	UBERON	UBERON:0000992	DNA DataBank of Japan	FY001391	http://getentry.ddbj.nig.ac.jp/getentry/na/FY001391
bmov	Bombyx mori	NCBITAXON	7091	pupa	UBERON	UBERON:0003143	pupa day 4	ovary	UBERON	UBERON:0000992	EST analysis of follicular cell and ovary cDNA libraries	FY001392	ovary	UBERON	UBERON:0000992	DNA DataBank of Japan	FY001392	http://getentry.ddbj.nig.ac.jp/getentry/na/FY001392
bmov	Bombyx mori	NCBITAXON	7091	pupa	UBERON	UBERON:0003143	pupa day 4	ovary	UBERON	UBERON:0000992	EST analysis of follicular cell and ovary cDNA libraries	FY001393	ovary	UBERON	UBERON:0000992	DNA DataBank of Japan	FY001393	http://getentry.ddbj.nig.ac.jp/getentry/na/FY001393
bmov	Bombyx mori	NCBITAXON	7091	pupa	UBERON	UBERON:0003143	pupa day 4	ovary	UBERON	UBERON:0000992	EST analysis of follicular cell and ovary cDNA libraries	FY001394	ovary	UBERON	UBERON:0000992	DNA DataBank of Japan	FY001394	http://getentry.ddbj.nig.ac.jp/getentry/na/FY001394
bmov	Bombyx mori	NCBITAXON	7091	pupa	UBERON	UBERON:0003143	pupa day 4	ovary	UBERON	UBERON:0000992	EST analysis of follicular cell and ovary cDNA libraries	FY001395	ovary	UBERON	UBERON:0000992	DNA DataBank of Japan	FY001395	http://getentry.ddbj.nig.ac.jp/getentry/na/FY001395
bmov	Bombyx mori	NCBITAXON	7091	pupa	UBERON	UBERON:0003143	pupa day 4	ovary	UBERON	UBERON:0000992	EST analysis of follicular cell and ovary cDNA libraries	FY001396	ovary	UBERON	UBERON:0000992	DNA DataBank of Japan	FY001396	http://getentry.ddbj.nig.ac.jp/getentry/na/FY001396
bmov	Bombyx mori	NCBITAXON	7091	pupa	UBERON	UBERON:0003143	pupa day 4	ovary	UBERON	UBERON:0000992	EST analysis of follicular cell and ovary cDNA libraries	FY001397	ovary	UBERON	UBERON:0000992	DNA DataBank of Japan	FY001397	http://getentry.ddbj.nig.ac.jp/getentry/na/FY001397
bmov	Bombyx mori	NCBITAXON	7091	pupa	UBERON	UBERON:0003143	pupa day 4	ovary	UBERON	UBERON:0000992	EST analysis of follicular cell and ovary cDNA libraries	FY001398	ovary	UBERON	UBERON:0000992	DNA DataBank of Japan	FY001398	http://getentry.ddbj.nig.ac.jp/getentry/na/FY001398
bmov	Bombyx mori	NCBITAXON	7091	pupa	UBERON	UBERON:0003143	pupa day 4	ovary	UBERON	UBERON:0000992	EST analysis of follicular cell and ovary cDNA libraries	FY001399	ovary	UBERON	UBERON:0000992	DNA DataBank of Japan	FY001399	http://getentry.ddbj.nig.ac.jp/getentry/na/FY001399
bmov	Bombyx mori	NCBITAXON	7091	pupa	UBERON	UBERON:0003143	pupa day 4	ovary	UBERON	UBERON:0000992	EST analysis of follicular cell and ovary cDNA libraries	FY001400	ovary	UBERON	UBERON:0000992	DNA DataBank of Japan	FY001400	http://getentry.ddbj.nig.ac.jp/getentry/na/FY001400
bmov	Bombyx mori	NCBITAXON	7091	pupa	UBERON	UBERON:0003143	pupa day 4	ovary	UBERON	UBERON:0000992	EST analysis of follicular cell and ovary cDNA libraries	FY001401	ovary	UBERON	UBERON:0000992	DNA DataBank of Japan	FY001401	http://getentry.ddbj.nig.ac.jp/getentry/na/FY001401
bmov	Bombyx mori	NCBITAXON	7091	pupa	UBERON	UBERON:0003143	pupa day 4	ovary	UBERON	UBERON:0000992	EST analysis of follicular cell and ovary cDNA libraries	FY001402	ovary	UBERON	UBERON:0000992	DNA DataBank of Japan	FY001402	http://getentry.ddbj.nig.ac.jp/getentry/na/FY001402
bmov	Bombyx mori	NCBITAXON	7091	pupa	UBERON	UBERON:0003143	pupa day 4	ovary	UBERON	UBERON:0000992	EST analysis of follicular cell and ovary cDNA libraries	FY001403	ovary	UBERON	UBERON:0000992	DNA DataBank of Japan	FY001403	http://getentry.ddbj.nig.ac.jp/getentry/na/FY001403
bmov	Bombyx mori	NCBITAXON	7091	pupa	UBERON	UBERON:0003143	pupa day 4	ovary	UBERON	UBERON:0000992	EST analysis of follicular cell and ovary cDNA libraries	FY001404	ovary	UBERON	UBERON:0000992	DNA DataBank of Japan	FY001404	http://getentry.ddbj.nig.ac.jp/getentry/na/FY001404
bmov	Bombyx mori	NCBITAXON	7091	pupa	UBERON	UBERON:0003143	pupa day 4	ovary	UBERON	UBERON:0000992	EST analysis of follicular cell and ovary cDNA libraries	FY001405	ovary	UBERON	UBERON:0000992	DNA DataBank of Japan	FY001405	http://getentry.ddbj.nig.ac.jp/getentry/na/FY001405
bmov	Bombyx mori	NCBITAXON	7091	pupa	UBERON	UBERON:0003143	pupa day 4	ovary	UBERON	UBERON:0000992	EST analysis of follicular cell and ovary cDNA libraries	FY001406	ovary	UBERON	UBERON:0000992	DNA DataBank of Japan	FY001406	http://getentry.ddbj.nig.ac.jp/getentry/na/FY001406
bmov	Bombyx mori	NCBITAXON	7091	pupa	UBERON	UBERON:0003143	pupa day 4	ovary	UBERON	UBERON:0000992	EST analysis of follicular cell and ovary cDNA libraries	FY001407	ovary	UBERON	UBERON:0000992	DNA DataBank of Japan	FY001407	http://getentry.ddbj.nig.ac.jp/getentry/na/FY001407
bmov	Bombyx mori	NCBITAXON	7091	pupa	UBERON	UBERON:0003143	pupa day 4	ovary	UBERON	UBERON:0000992	EST analysis of follicular cell and ovary cDNA libraries	FY001408	ovary	UBERON	UBERON:0000992	DNA DataBank of Japan	FY001408	http://getentry.ddbj.nig.ac.jp/getentry/na/FY001408
bmov	Bombyx mori	NCBITAXON	7091	pupa	UBERON	UBERON:0003143	pupa day 4	ovary	UBERON	UBERON:0000992	EST analysis of follicular cell and ovary cDNA libraries	FY001409	ovary	UBERON	UBERON:0000992	DNA DataBank of Japan	FY001409	http://getentry.ddbj.nig.ac.jp/getentry/na/FY001409
bmov	Bombyx mori	NCBITAXON	7091	pupa	UBERON	UBERON:0003143	pupa day 4	ovary	UBERON	UBERON:0000992	EST analysis of follicular cell and ovary cDNA libraries	FY001410	ovary	UBERON	UBERON:0000992	DNA DataBank of Japan	FY001410	http://getentry.ddbj.nig.ac.jp/getentry/na/FY001410
bmov	Bombyx mori	NCBITAXON	7091	pupa	UBERON	UBERON:0003143	pupa day 4	ovary	UBERON	UBERON:0000992	EST analysis of follicular cell and ovary cDNA libraries	FY001411	ovary	UBERON	UBERON:0000992	DNA DataBank of Japan	FY001411	http://getentry.ddbj.nig.ac.jp/getentry/na/FY001411
bmov	Bombyx mori	NCBITAXON	7091	pupa	UBERON	UBERON:0003143	pupa day 4	ovary	UBERON	UBERON:0000992	EST analysis of follicular cell and ovary cDNA libraries	FY001412	ovary	UBERON	UBERON:0000992	DNA DataBank of Japan	FY001412	http://getentry.ddbj.nig.ac.jp/getentry/na/FY001412
bmov	Bombyx mori	NCBITAXON	7091	pupa	UBERON	UBERON:0003143	pupa day 4	ovary	UBERON	UBERON:0000992	EST analysis of follicular cell and ovary cDNA libraries	FY001413	ovary	UBERON	UBERON:0000992	DNA DataBank of Japan	FY001413	http://getentry.ddbj.nig.ac.jp/getentry/na/FY001413
bmov	Bombyx mori	NCBITAXON	7091	pupa	UBERON	UBERON:0003143	pupa day 4	ovary	UBERON	UBERON:0000992	EST analysis of follicular cell and ovary cDNA libraries	FY001414	ovary	UBERON	UBERON:0000992	DNA DataBank of Japan	FY001414	http://getentry.ddbj.nig.ac.jp/getentry/na/FY001414
bmov	Bombyx mori	NCBITAXON	7091	pupa	UBERON	UBERON:0003143	pupa day 4	ovary	UBERON	UBERON:0000992	EST analysis of follicular cell and ovary cDNA libraries	FY001415	ovary	UBERON	UBERON:0000992	DNA DataBank of Japan	FY001415	http://getentry.ddbj.nig.ac.jp/getentry/na/FY001415
bmov	Bombyx mori	NCBITAXON	7091	pupa	UBERON	UBERON:0003143	pupa day 4	ovary	UBERON	UBERON:0000992	EST analysis of follicular cell and ovary cDNA libraries	FY001416	ovary	UBERON	UBERON:0000992	DNA DataBank of Japan	FY001416	http://getentry.ddbj.nig.ac.jp/getentry/na/FY001416
bmov	Bombyx mori	NCBITAXON	7091	pupa	UBERON	UBERON:0003143	pupa day 4	ovary	UBERON	UBERON:0000992	EST analysis of follicular cell and ovary cDNA libraries	FY001417	ovary	UBERON	UBERON:0000992	DNA DataBank of Japan	FY001417	http://getentry.ddbj.nig.ac.jp/getentry/na/FY001417
bmov	Bombyx mori	NCBITAXON	7091	pupa	UBERON	UBERON:0003143	pupa day 4	ovary	UBERON	UBERON:0000992	EST analysis of follicular cell and ovary cDNA libraries	FY001418	ovary	UBERON	UBERON:0000992	DNA DataBank of Japan	FY001418	http://getentry.ddbj.nig.ac.jp/getentry/na/FY001418
bmov	Bombyx mori	NCBITAXON	7091	pupa	UBERON	UBERON:0003143	pupa day 4	ovary	UBERON	UBERON:0000992	EST analysis of follicular cell and ovary cDNA libraries	FY001419	ovary	UBERON	UBERON:0000992	DNA DataBank of Japan	FY001419	http://getentry.ddbj.nig.ac.jp/getentry/na/FY001419
bmov	Bombyx mori	NCBITAXON	7091	pupa	UBERON	UBERON:0003143	pupa day 4	ovary	UBERON	UBERON:0000992	EST analysis of follicular cell and ovary cDNA libraries	FY001420	ovary	UBERON	UBERON:0000992	DNA DataBank of Japan	FY001420	http://getentry.ddbj.nig.ac.jp/getentry/na/FY001420
bmov	Bombyx mori	NCBITAXON	7091	pupa	UBERON	UBERON:0003143	pupa day 4	ovary	UBERON	UBERON:0000992	EST analysis of follicular cell and ovary cDNA libraries	FY001421	ovary	UBERON	UBERON:0000992	DNA DataBank of Japan	FY001421	http://getentry.ddbj.nig.ac.jp/getentry/na/FY001421
bmov	Bombyx mori	NCBITAXON	7091	pupa	UBERON	UBERON:0003143	pupa day 4	ovary	UBERON	UBERON:0000992	EST analysis of follicular cell and ovary cDNA libraries	FY001422	ovary	UBERON	UBERON:0000992	DNA DataBank of Japan	FY001422	http://getentry.ddbj.nig.ac.jp/getentry/na/FY001422
bmov	Bombyx mori	NCBITAXON	7091	pupa	UBERON	UBERON:0003143	pupa day 4	ovary	UBERON	UBERON:0000992	EST analysis of follicular cell and ovary cDNA libraries	FY001423	ovary	UBERON	UBERON:0000992	DNA DataBank of Japan	FY001423	http://getentry.ddbj.nig.ac.jp/getentry/na/FY001423
bmov	Bombyx mori	NCBITAXON	7091	pupa	UBERON	UBERON:0003143	pupa day 4	ovary	UBERON	UBERON:0000992	EST analysis of follicular cell and ovary cDNA libraries	FY001424	ovary	UBERON	UBERON:0000992	DNA DataBank of Japan	FY001424	http://getentry.ddbj.nig.ac.jp/getentry/na/FY001424
bmov	Bombyx mori	NCBITAXON	7091	pupa	UBERON	UBERON:0003143	pupa day 4	ovary	UBERON	UBERON:0000992	EST analysis of follicular cell and ovary cDNA libraries	FY001425	ovary	UBERON	UBERON:0000992	DNA DataBank of Japan	FY001425	http://getentry.ddbj.nig.ac.jp/getentry/na/FY001425
bmov	Bombyx mori	NCBITAXON	7091	pupa	UBERON	UBERON:0003143	pupa day 4	ovary	UBERON	UBERON:0000992	EST analysis of follicular cell and ovary cDNA libraries	FY001426	ovary	UBERON	UBERON:0000992	DNA DataBank of Japan	FY001426	http://getentry.ddbj.nig.ac.jp/getentry/na/FY001426
bmov	Bombyx mori	NCBITAXON	7091	pupa	UBERON	UBERON:0003143	pupa day 4	ovary	UBERON	UBERON:0000992	EST analysis of follicular cell and ovary cDNA libraries	FY001427	ovary	UBERON	UBERON:0000992	DNA DataBank of Japan	FY001427	http://getentry.ddbj.nig.ac.jp/getentry/na/FY001427
bmov	Bombyx mori	NCBITAXON	7091	pupa	UBERON	UBERON:0003143	pupa day 4	ovary	UBERON	UBERON:0000992	EST analysis of follicular cell and ovary cDNA libraries	FY001428	ovary	UBERON	UBERON:0000992	DNA DataBank of Japan	FY001428	http://getentry.ddbj.nig.ac.jp/getentry/na/FY001428
bmov	Bombyx mori	NCBITAXON	7091	pupa	UBERON	UBERON:0003143	pupa day 4	ovary	UBERON	UBERON:0000992	EST analysis of follicular cell and ovary cDNA libraries	FY001429	ovary	UBERON	UBERON:0000992	DNA DataBank of Japan	FY001429	http://getentry.ddbj.nig.ac.jp/getentry/na/FY001429
bmov	Bombyx mori	NCBITAXON	7091	pupa	UBERON	UBERON:0003143	pupa day 4	ovary	UBERON	UBERON:0000992	EST analysis of follicular cell and ovary cDNA libraries	FY001430	ovary	UBERON	UBERON:0000992	DNA DataBank of Japan	FY001430	http://getentry.ddbj.nig.ac.jp/getentry/na/FY001430
bmov	Bombyx mori	NCBITAXON	7091	pupa	UBERON	UBERON:0003143	pupa day 4	ovary	UBERON	UBERON:0000992	EST analysis of follicular cell and ovary cDNA libraries	FY001431	ovary	UBERON	UBERON:0000992	DNA DataBank of Japan	FY001431	http://getentry.ddbj.nig.ac.jp/getentry/na/FY001431
bmov	Bombyx mori	NCBITAXON	7091	pupa	UBERON	UBERON:0003143	pupa day 4	ovary	UBERON	UBERON:0000992	EST analysis of follicular cell and ovary cDNA libraries	FY001432	ovary	UBERON	UBERON:0000992	DNA DataBank of Japan	FY001432	http://getentry.ddbj.nig.ac.jp/getentry/na/FY001432
bmov	Bombyx mori	NCBITAXON	7091	pupa	UBERON	UBERON:0003143	pupa day 4	ovary	UBERON	UBERON:0000992	EST analysis of follicular cell and ovary cDNA libraries	FY001433	ovary	UBERON	UBERON:0000992	DNA DataBank of Japan	FY001433	http://getentry.ddbj.nig.ac.jp/getentry/na/FY001433
bmov	Bombyx mori	NCBITAXON	7091	pupa	UBERON	UBERON:0003143	pupa day 4	ovary	UBERON	UBERON:0000992	EST analysis of follicular cell and ovary cDNA libraries	FY001434	ovary	UBERON	UBERON:0000992	DNA DataBank of Japan	FY001434	http://getentry.ddbj.nig.ac.jp/getentry/na/FY001434
bmov	Bombyx mori	NCBITAXON	7091	pupa	UBERON	UBERON:0003143	pupa day 4	ovary	UBERON	UBERON:0000992	EST analysis of follicular cell and ovary cDNA libraries	FY001435	ovary	UBERON	UBERON:0000992	DNA DataBank of Japan	FY001435	http://getentry.ddbj.nig.ac.jp/getentry/na/FY001435
bmov	Bombyx mori	NCBITAXON	7091	pupa	UBERON	UBERON:0003143	pupa day 4	ovary	UBERON	UBERON:0000992	EST analysis of follicular cell and ovary cDNA libraries	FY001436	ovary	UBERON	UBERON:0000992	DNA DataBank of Japan	FY001436	http://getentry.ddbj.nig.ac.jp/getentry/na/FY001436
bmov	Bombyx mori	NCBITAXON	7091	pupa	UBERON	UBERON:0003143	pupa day 4	ovary	UBERON	UBERON:0000992	EST analysis of follicular cell and ovary cDNA libraries	FY001437	ovary	UBERON	UBERON:0000992	DNA DataBank of Japan	FY001437	http://getentry.ddbj.nig.ac.jp/getentry/na/FY001437
bmov	Bombyx mori	NCBITAXON	7091	pupa	UBERON	UBERON:0003143	pupa day 4	ovary	UBERON	UBERON:0000992	EST analysis of follicular cell and ovary cDNA libraries	FY001438	ovary	UBERON	UBERON:0000992	DNA DataBank of Japan	FY001438	http://getentry.ddbj.nig.ac.jp/getentry/na/FY001438
[truncated: 23,492 more rows]
