# Supplementary material for: Construction, complete sequence, and annotation of a BAC contig covering the silkworm chorion locus
Source: Sci Data. 2015 Nov 10;2:150062. doi: 10.1038/sdata.2015.62 (PMC4640134; doi:10.1038/sdata.2015.62)
Supplement: Supplementary file 2 [file sdata201562-isa1.zip › a_assay_Mita.txt]

Sample Name	Protocol REF	Comment[BAC library]	Comment[Position in BAC]	Parameter Value[screening system]	Parameter Value[screening system manufacturer]	Assay Name	Raw Data File	Comment [Data Repository]	Comment [Data Record Accession]	Protocol REF	Protocol REF	Parameter Value[sequencer]	Parameter Value[sequencer manufacturer]	Protocol REF	Derived Data File	Comment [Data Repository]	Comment [Data Record Accession]	Comment [Data Record URI]
BY919605	BAC screening	silkworm BAC library RPCI-96	081P21	ECL Direct Nucleic Acid Labeling and Detection System	GE Heathcare UK Ltd	BmCho-9	BY919605	DNA DataBank of Japan	BY919605	Construction of a BAC contig covering the chorion locus	Genomic sequencing	ABI3730 DNA Analyzer	Applied Biosystems	Sequence assembly and annotation of chorion genes	AB999997	DNA DataBank of Japan	AB999997	http://getentry.ddbj.nig.ac.jp/getentry/na/AB999997
BY919370	BAC screening	silkworm BAC library RPCI-96	081P21	ECL Direct Nucleic Acid Labeling and Detection System	GE Heathcare UK Ltd	BmCho-11	BY919370	DNA DataBank of Japan	BY919370	Construction of a BAC contig covering the chorion locus	Genomic sequencing	ABI3730 DNA Analyzer	Applied Biosystems	Sequence assembly and annotation of chorion genes	AB999997	DNA DataBank of Japan	AB999997	http://getentry.ddbj.nig.ac.jp/getentry/na/AB999997
BY927183	BAC screening	silkworm BAC library RPCI-96	081P21	ECL Direct Nucleic Acid Labeling and Detection System	GE Heathcare UK Ltd	BmCho-28	BY927183	DNA DataBank of Japan	BY927183	Construction of a BAC contig covering the chorion locus	Genomic sequencing	ABI3730 DNA Analyzer	Applied Biosystems	Sequence assembly and annotation of chorion genes	AB999997	DNA DataBank of Japan	AB999997	http://getentry.ddbj.nig.ac.jp/getentry/na/AB999997
BY919864	BAC screening	silkworm BAC library RPCI-96	018E13	ECL Direct Nucleic Acid Labeling and Detection System	GE Heathcare UK Ltd	BmCho-33	BY919864	DNA DataBank of Japan	BY919864	Construction of a BAC contig covering the chorion locus	Genomic sequencing	ABI3730 DNA Analyzer	Applied Biosystems	Sequence assembly and annotation of chorion genes	AB999997	DNA DataBank of Japan	AB999997	http://getentry.ddbj.nig.ac.jp/getentry/na/AB999997
BY919923	BAC screening	silkworm BAC library RPCI-96	018E13,503L05	ECL Direct Nucleic Acid Labeling and Detection System	GE Heathcare UK Ltd	BmCho-64	BY919923	DNA DataBank of Japan	BY919923	Construction of a BAC contig covering the chorion locus	Genomic sequencing	ABI3730 DNA Analyzer	Applied Biosystems	Sequence assembly and annotation of chorion genes	AB999997	DNA DataBank of Japan	AB999997	http://getentry.ddbj.nig.ac.jp/getentry/na/AB999997
BY919206	BAC screening	silkworm BAC library RPCI-96	018E13,503L05	ECL Direct Nucleic Acid Labeling and Detection System	GE Heathcare UK Ltd	BmCho-65	BY919206	DNA DataBank of Japan	BY919206	Construction of a BAC contig covering the chorion locus	Genomic sequencing	ABI3730 DNA Analyzer	Applied Biosystems	Sequence assembly and annotation of chorion genes	AB999997	DNA DataBank of Japan	AB999997	http://getentry.ddbj.nig.ac.jp/getentry/na/AB999997
BY919762	BAC screening	silkworm BAC library RPCI-96	503L05,076K18	ECL Direct Nucleic Acid Labeling and Detection System	GE Heathcare UK Ltd	BmCho-76	BY919762	DNA DataBank of Japan	BY919762	Construction of a BAC contig covering the chorion locus	Genomic sequencing	ABI3730 DNA Analyzer	Applied Biosystems	Sequence assembly and annotation of chorion genes	AB999997	DNA DataBank of Japan	AB999997	http://getentry.ddbj.nig.ac.jp/getentry/na/AB999997
BY920045	BAC screening	silkworm BAC library RPCI-96	503L05,076K18	ECL Direct Nucleic Acid Labeling and Detection System	GE Heathcare UK Ltd	BmCho-82	BY920045	DNA DataBank of Japan	BY920045	Construction of a BAC contig covering the chorion locus	Genomic sequencing	ABI3730 DNA Analyzer	Applied Biosystems	Sequence assembly and annotation of chorion genes	AB999997	DNA DataBank of Japan	AB999997	http://getentry.ddbj.nig.ac.jp/getentry/na/AB999997
BY927624	BAC screening	silkworm BAC library RPCI-96	077P06,049B01	ECL Direct Nucleic Acid Labeling and Detection System	GE Heathcare UK Ltd	BmCho-109	BY927624	DNA DataBank of Japan	BY927624	Construction of a BAC contig covering the chorion locus	Genomic sequencing	ABI3730 DNA Analyzer	Applied Biosystems	Sequence assembly and annotation of chorion genes	AB999997	DNA DataBank of Japan	AB999997	http://getentry.ddbj.nig.ac.jp/getentry/na/AB999997
BY919409	BAC screening	silkworm BAC library RPCI-96	077P06,049B01	ECL Direct Nucleic Acid Labeling and Detection System	GE Heathcare UK Ltd	BmCho-110	BY919409	DNA DataBank of Japan	BY919409	Construction of a BAC contig covering the chorion locus	Genomic sequencing	ABI3730 DNA Analyzer	Applied Biosystems	Sequence assembly and annotation of chorion genes	AB999997	DNA DataBank of Japan	AB999997	http://getentry.ddbj.nig.ac.jp/getentry/na/AB999997
